# Supplementary material for: Untargeted Plasma Metabolomics Extends the Biomarker Profile of Mitochondrial Neurogastrointestinal Encephalomyopathy
Source: Int J Mol Sci. 2025 Sep 18;26(18):9107. doi: 10.3390/ijms26189107 (PMC12470823; doi:10.3390/ijms26189107)
Supplement: Supplementary file 1 [file ijms-26-09107-s001.zip]

Archive with 1 entries (1 files):
- ijms-3816434-supplementary.xls
