# Supplementary material for: Untargeted Plasma Metabolomics Extends the Biomarker Profile of Mitochondrial Neurogastrointestinal Encephalomyopathy
Source: Int J Mol Sci. 2025 Sep 18;26(18):9107. doi: 10.3390/ijms26189107 (PMC12470823; doi:10.3390/ijms26189107)
Supplement: Supplementary file 1 [file ijms-26-09107-s001.zip › ijms-3816434-supplementary.xls]

## Sheet: Metabolite information
Column number	Column name	Comments
1	Metabolite ID	RT and mw of metabolites
2	Fold Change	Fold Change
3	pvalue	p-value from t-test
4	qvalue	qvalue obtained by the T-test after the pvalue is corrected by the BH method
5	VIP	VIP value for the OPLS-DA analysis model,indicating the importance of lipid molecules to group differences
6	Sample	Comparison group
7	Ion Mode	Ion mode
8	RT	Ion mode
9	Molecular Weight	Molecular Weight
10	Formula	Formula
11	Name	Metabolite name
12	Delta Mass Da	The difference between the actual mass of metabolites and the mass of database,unit:Da
13	Delta Mass ppm	The difference between the actual mass of metabolites and the mass of database,unit:ppm
14	Match	Scoring of secondary spectrum
15	Level	Reliability level of metabolite identification results
16	Database	Source of identification result database
17	KEGG ID	KEGG database number
18	HMDB ID	HMDB database number
19	Super Class	Second-level in HMDB database classification
20	Sub Class	Fourth-level in HMDB database classification
21	Class	Third-level in HMDB database classification
22	Final Class	Database classification combined HMDB and KEGG
23	Super Pathway	First-level Metabolic pathway
24	Sub Pathway	Second-level Metabolic pathway
25	Pathway	Metabolic pathway, a map represents a metabolic pathway
26	State	Showing the ionic difference state, Up for up-regulated, Down for down-regulated, Normal for normal-regulated

## Sheet: Down-regulated- exogenous met
Metabolite ID	Fold Change	pvalue	qvalue	VIP	Sample	Ion Mode	RT	Molecular Weight	Formula	Name	Delta Mass Da	Delta Mass ppm	Match	Level	Database	KEGG ID	HMDB ID	Super Class	Sub Class	Class	Final Class	Super Pathway	Sub Pathway	Pathway	State	QC_06	QC_07	QC_08	QC_09	QC_10	QC_11	QC_12	QC_13	QC_14	QC_15	QC_16	CON1	CON2	CON3	CON4	CON5	CON6	CON7	CON8	CON9	CON10	CON11	CON12	CON13
3.771_189.04276	0.435107	0.000188697	0.00153605	1.13929	Disease:Healthy	POS	3.771	189.043	C10 H7 N O3	4-hydroxy-2-quinolinecarboxylic acid	0.000164281	0.869013	96.5207	level1	BMDB	C01717	HMDB0000715	Organoheterocyclic compounds	Quinoline carboxylic acids	Quinolines and derivatives	Organoheterocyclic compounds	Amino acid metabolism	Tryptophan metabolism	map00380 Tryptophan metabolism; map01100 Metabolic pathways	Down	1.26473e+06	1.43228e+06	1.31926e+06	1.38108e+06	1.30295e+06	1.3332e+06	1.28137e+06	1.32855e+06	1.38703e+06	1.29048e+06	1.36647e+06	2.75307e+06	7.50965e+06	3.51306e+06	6.08717e+06	3.95893e+06	4.68983e+06	4.76956e+06	1.082e+06	2.90718e+06	1.83667e+06	3.66369e+06	4.32452e+06	2.0071e+06
0.712_113.05898	0.250579	1.17013e-06	3.33209e-05	1.483	Disease:Healthy	NEG	0.712	113.059	C4 H7 N3 O	Creatinine	7.12852e-05	0.630514	90.6238	level1	BMDB	C00791	HMDB0000562	Organic acids and derivatives	Amino acids, peptides, and analogues	Carboxylic acids and derivatives	Amino acids, peptides, and analogues	Amino acid metabolism	Arginine and proline metabolism	map00330 Arginine and proline metabolism; map01100 Metabolic pathways	Down	1.25509e+07	1.25509e+07	1.25509e+07	1.25509e+07	1.25509e+07	1.25509e+07	1.25509e+07	1.25509e+07	1.25509e+07	1.25509e+07	1.25509e+07	5.95606e+07	1.02559e+08	2.09441e+07	5.49188e+07	1.77328e+07	1.70749e+07	6.27016e+07	4.44878e+07	3.35676e+07	4.23572e+07	4.9719e+07	9.49432e+07	1.44513e+08
2.918_179.05820	0.243234	8.98119e-05	0.00093342	1.51275	Disease:Healthy	NEG	2.918	179.058	C9 H9 N O3	Hippurate	-4.04149e-05	-0.225708	97.9994	level1	BMDB	C01586	HMDB0000714	Benzenoids	Benzoic acids and derivatives	Benzene and substituted derivatives	Benzene and derivatives	Amino acid metabolism	Phenylalanine metabolism	map00360 Phenylalanine metabolism; map01100 Metabolic pathways	Down	4.53371e+07	4.51354e+07	4.55449e+07	4.51241e+07	4.53442e+07	4.52844e+07	4.53362e+07	4.53764e+07	4.47519e+07	4.57242e+07	4.53136e+07	1.70381e+08	7.95918e+07	3.72465e+07	5.10652e+07	1.15519e+08	8.55044e+07	1.87017e+07	2.29555e+08	5.71127e+07	3.55941e+07	8.96648e+07	1.32848e+08	4.36887e+07
0.662_146.06921	0.393289	0.00165656	0.0066519	1.44284	Disease:Healthy	NEG	0.662	146.069	C5 H10 N2 O3	L-glutamine	6.72831e-05	0.460625	87.526	level1	BMDB	C00064	HMDB0000641	Organic acids and derivatives	Amino acids, peptides, and analogues	Carboxylic acids and derivatives	Amino acids	Amino acid metabolism	Arginine biosynthesis	map00220 Arginine biosynthesis; map00230 Purine metabolism; map00240 Pyrimidine metabolism; map00250 Alanine, aspartate and glutamate metabolism; map00471 D-Glutamine and D-glutamate metabolism; map00630 Glyoxylate and dicarboxylate metabolism; map00910 Nitrogen metabolism; map00970 Aminoacyl-tRNA biosynthesis; map01060 Biosynthesis of plant secondary metabolites; map01100 Metabolic pathways; map…	Down	2.64498e+07	2.76173e+07	3.19867e+07	1.49275e+07	3.54569e+07	2.42115e+07	2.72348e+07	2.63584e+07	3.30669e+07	2.2741e+07	2.36515e+07	7.63098e+07	9.51735e+07	6.68557e+07	7.31645e+07	6.58718e+07	4.46333e+07	8.22634e+07	4.32296e+07	5.74399e+07	4.33864e+07	3.2556e+07	4.76804e+07	1.08945e+08
9.79_592.47076	0.208643	2.94786e-05	0.000393756	1.78721	Disease:Healthy	NEG	9.79	592.471	C18 H32 O3	(+/-)9(10)-epome	296.236	1e+06	80.7344	level2	mzCloud	NA	NA	NA	NA	NA	NA	NA	NA	NA	Down	9.11821e+06	9.25121e+06	9.55058e+06	8.99737e+06	9.11478e+06	7.37033e+06	1.06625e+07	7.77337e+06	7.50049e+06	1.05702e+07	1.02283e+07	9.3686e+06	7.84883e+06	3.2368e+07	9.24834e+06	3.91764e+06	9.16343e+06	3.18132e+07	1.56401e+07	1.91832e+07	1.1963e+07	1.00039e+07	2.06462e+07	1.99845e+07
6.097_302.18810	0.0344425	0.00216739	0.00821115	1.76386	Disease:Healthy	POS	6.097	302.188	C19 H26 O3	11-ketotestosterone	-8.97741e-05	-0.29708	83.0961	level2	mzCloud	C14256	NA	NA	NA	NA	NA	NA	NA	NA	Down	317587	340708	329994	318591	320959	330477	330030	325592	322734	317179	336056	1.13064e+06	15213	5824.32	228297	6.88366e+06	14998.1	21898	2.94372e+06	17817.2	592248	1.20858e+06	265051	391674
8.679_274.19335	0.335221	8.13739e-05	0.000861854	1.21428	Disease:Healthy	POS	8.679	274.193	C18 H28 O3	12-oxo phytodienoic acid	-18.0105	-61636.8	92.1637	level2	mzCloud	C01226	NA	FA Fatty acyls	FA0201 12-oxophytodienoic acid metabolites	FA02 Octadecanoids	Fatty acyls[FA]	Lipid metabolism	alpha-Linolenic acid metabolism	map00592 alpha-Linolenic acid metabolism; map01100 Metabolic pathways; map01110 Biosynthesis of secondary metabolites	Down	1.46596e+06	1.46833e+06	1.44372e+06	1.25904e+06	1.4957e+06	1.49015e+06	1.3672e+06	1.34384e+06	1.54989e+06	1.51982e+06	1.32766e+06	1.23791e+07	4.12272e+06	4.3144e+06	2.64377e+06	2.90155e+06	1.33352e+06	3.21129e+06	3.51136e+06	1.86129e+06	2.2887e+06	1.21031e+06	3.65853e+06	1.77841e+06
6.762_334.21453	0.122316	0.00255616	0.00935474	1.64012	Disease:Healthy	NEG	6.762	334.215	C20 H30 O4	13,14-dihydro-15-keto prostaglandin a2	0.000116174	0.347602	83.2499	level2	mzCloud	NA	HMDB0001244	Lipids and lipid-like molecules	Eicosanoids	Fatty Acyls	Fatty acyls[FA]	NA	NA	NA	Down	778598	768639	766661	762528	773883	766185	792699	775472	754663	784817	759359	5.04837e+06	279613	6742.15	276730	3.73554e+06	562066	117119	4.02792e+06	67338.4	741250	7.20152e+06	372792	796462
6.421_330.21947	0.535206	0.00518819	0.0161296	1.16583	Disease:Healthy	POS	6.421	330.219	C21 H30 O3	17╬▒-hydroxyprogesterone	-2.54842e-05	-0.0771734	81.74	level2	mzCloud	C01176	HMDB0000374	Lipids and lipid-like molecules	Pregnane steroids	Steroids and steroid derivatives	Steroids and derivatives	Lipid metabolism	Steroid hormone biosynthesis	map00140 Steroid hormone biosynthesis; map01100 Metabolic pathways; map04913 Ovarian steroidogenesis; map04927 Cortisol synthesis and secretion; map04934 Cushing syndrome	Down	758259	723284	765841	684692	733200	762808	732568	755877	704516	719080	762897	1.08445e+06	1.07988e+06	948868	1.28012e+06	2.04561e+06	1.16251e+06	2.10546e+06	1.39294e+06	1.0883e+06	2.22819e+06	1.08714e+06	1.9502e+06	1.27524e+06
2.496_166.04923	0.299867	0.000243785	0.00182581	1.58821	Disease:Healthy	POS	2.496	166.049	C6 H6 N4 O2	1-methylxanthine	0.000150092	0.903899	88.7147	level2	mzCloud	NA	NA	NA	NA	NA	NA	NA	NA	NA	Down	7.84294e+06	8.02812e+06	6.30854e+06	7.43977e+06	8.04748e+06	7.50106e+06	7.95213e+06	8.13693e+06	8.31427e+06	5.75622e+06	8.13285e+06	1.65007e+07	1.50068e+07	4.49309e+06	1.97272e+07	2.91805e+07	1.6429e+07	1.05211e+07	2.93961e+07	6.68515e+06	9.64638e+06	1.24151e+07	1.50092e+07	1.73113e+07
2.767_166.06292	0.214419	0.00161333	0.00655732	1.31653	Disease:Healthy	NEG	2.767	166.063	C9 H10 O3	3-(2-hydroxyphenyl)propanoate	-7.79098e-05	-0.469158	83.0952	level2	BMDB	C01198	HMDB0033752	Phenylpropanoids and polyketides	NA	Phenylpropanoic acids	Phenylpropanoic acids	Amino acid metabolism	Phenylalanine metabolism	map00360 Phenylalanine metabolism; map00624 Polycyclic aromatic hydrocarbon degradation; map01100 Metabolic pathways; map01120 Microbial metabolism in diverse environments	Down	1.04448e+06	1.10172e+06	1.08463e+06	1.0547e+06	1.08971e+06	1.07493e+06	1.07927e+06	1.07861e+06	1.0812e+06	1.08189e+06	1.05622e+06	1.22203e+06	672834	1.10284e+06	177518	4.36206e+06	297753	1.1933e+06	9.06454e+06	888293	1.77254e+06	1.01251e+06	5.64013e+06	210733
2.316_166.04922	0.291234	0.00284172	0.0102039	1.59322	Disease:Healthy	POS	2.316	166.049	C6 H6 N4 O2	3-methylxanthine	0.000144151	0.868125	87.1929	level2	mzCloud	C16357	HMDB0001886	Organoheterocyclic compounds	Purines and purine derivatives	Imidazopyrimidines	Purines and derivatives	Biosynthesis of other secondary metabolites	Caffeine metabolism	map00232 Caffeine metabolism; map01100 Metabolic pathways; map01110 Biosynthesis of secondary metabolites; map01120 Microbial metabolism in diverse environments	Down	7.60733e+06	7.6752e+06	6.91984e+06	7.90017e+06	8.20556e+06	7.89575e+06	7.39622e+06	8.30663e+06	7.91608e+06	6.44437e+06	8.25327e+06	1.14718e+07	3.39656e+07	1.15033e+06	7.79713e+06	1.39152e+07	1.79825e+07	2.33183e+07	1.69462e+07	2.10528e+07	1.77851e+07	2.70007e+07	3.41476e+06	6.4361e+06
10.082_316.23779	0.363441	8.97549e-07	2.7256e-05	1.27273	Disease:Healthy	POS	10.082	316.238	C21 H32 O2	5╬▒-pregnan-3,20-dione	-0.00243903	-7.71259	62.7838	level2	mzCloud	C03681	HMDB0003759	Lipids and lipid-like molecules	Pregnane steroids	Steroids and steroid derivatives	Steroids and derivatives	Lipid metabolism	Steroid hormone biosynthesis	map00140 Steroid hormone biosynthesis	Down	3.77902e+06	4.00554e+06	3.8016e+06	4.01152e+06	4.10596e+06	3.83028e+06	4.00794e+06	3.66559e+06	3.82573e+06	3.89138e+06	4.24847e+06	2.69653e+06	2.31268e+06	1.14115e+06	1.21882e+06	3.34262e+06	2.30096e+06	1.49807e+06	6.13607e+06	2.05422e+06	2.82821e+06	1.85872e+06	2.13235e+06	3.46471e+06
2.136_166.04920	0.207173	0.000284065	0.00201122	1.76109	Disease:Healthy	POS	2.136	166.049	C6 H6 N4 O2	7-methylxanthine	0.00012603	0.758995	81.4433	level2	mzCloud	C16353	HMDB0001991	Organoheterocyclic compounds	Purines and purine derivatives	Imidazopyrimidines	Purines and derivatives	Biosynthesis of other secondary metabolites	Caffeine metabolism	map00232 Caffeine metabolism; map01100 Metabolic pathways; map01110 Biosynthesis of secondary metabolites; map01120 Microbial metabolism in diverse environments	Down	2.54916e+06	2.598e+06	2.6856e+06	2.45337e+06	2.60283e+06	2.56413e+06	2.52656e+06	2.71516e+06	2.57347e+06	2.5397e+06	2.52724e+06	3.22395e+06	1.02695e+07	367160	2.77079e+06	8.15605e+06	5.56092e+06	9.25674e+06	6.67981e+06	1.32255e+07	5.51346e+06	7.64462e+06	9.14198e+06	2.26192e+06
7.721_360.19731	0.1206	0.00362775	0.0123423	1.30469	Disease:Healthy	NEG	7.721	360.197	C21 H28 O5	Aldosterone	0.00363558	10.0934	60.3038	level2	mzCloud	C01780	HMDB0000037	Lipids and lipid-like molecules	Hydroxysteroids	Steroids and steroid derivatives	Steroids and derivatives	Lipid metabolism	Steroid hormone biosynthesis	map00140 Steroid hormone biosynthesis; map01100 Metabolic pathways; map04925 Aldosterone synthesis and secretion; map04960 Aldosterone-regulated sodium reabsorption; map07225 Glucocorticoid and mineralocorticoid receptor agonists/antagonists	Down	82090.6	88346.8	86853.2	81355.1	87570	85589.2	82973.7	82883.6	94908.7	82693.3	81702.8	85046.4	214045	74253.1	58173.3	124331	25084.8	27123.3	41044.1	3721.87	3721.59	115033	1.42701e+06	3915.09
6.999_272.21403	0.247675	1.5981e-05	0.000239376	2.10782	Disease:Healthy	POS	6.999	272.214	C19 H30 O2	Androsterone	-18.0105	-62057.3	93.1831	level2	mzCloud	C00523	HMDB0000031	Lipids and lipid-like molecules	Androstane steroids	Steroids and steroid derivatives	Steroids and derivatives	Lipid metabolism	Steroid hormone biosynthesis	map00140 Steroid hormone biosynthesis	Down	2.10517e+06	2.10517e+06	2.10517e+06	2.10517e+06	2.10517e+06	2.10517e+06	2.10517e+06	2.10517e+06	2.10517e+06	2.10517e+06	2.10517e+06	3.61757e+06	1.97915e+06	3.40791e+06	8.321e+06	4.35374e+06	2.85845e+06	7.09911e+06	5.07279e+06	3.26363e+06	4.27508e+06	4.42086e+06	8.5585e+06	8.44155e+06
7.204_466.25661	0.14539	8.4603e-06	0.000149478	1.96771	Disease:Healthy	NEG	7.204	466.257	C25 H38 O8	Androsterone glucuronide	-5.85936e-05	-0.125668	81.4685	level2	mzCloud	C11135	HMDB0002829	Lipids and lipid-like molecules	Steroidal glycosides	Steroids and steroid derivatives	Steroids and derivatives	Lipid metabolism	Steroid hormone biosynthesis	map00140 Steroid hormone biosynthesis	Down	924879	912280	819280	851225	949805	825012	893255	887093	888264	912352	862933	1.40564e+06	498527	2.15355e+06	1.11044e+06	1.30686e+06	1.11303e+06	2.0069e+06	1.36686e+06	1.21848e+06	1.44101e+06	1.28722e+06	9.79655e+06	1.73709e+06
8.767_584.26405	0.701853	0.0137428	0.0340786	1.08418	Disease:Healthy	NEG	8.767	584.264	C33 H36 N4 O6	Bilirubin	0.000567268	0.970911	77.0752	level2	mzCloud	C00486	HMDB0000054	Organoheterocyclic compounds	Bilirubins	Tetrapyrroles and derivatives	Organoheterocyclic compounds	Metabolism of cofactors and vitamins	Porphyrin and chlorophyll metabolism	map00860 Porphyrin and chlorophyll metabolism; map01100 Metabolic pathways; map01110 Biosynthesis of secondary metabolites; map04976 Bile secretion	Down	1.51496e+07	1.44155e+07	1.52786e+07	1.49538e+07	1.4649e+07	1.44807e+07	1.58347e+07	1.5205e+07	1.42802e+07	1.50777e+07	1.46988e+07	2.76394e+07	1.87205e+07	1.70466e+07	1.61748e+07	1.98202e+07	2.89791e+07	2.59925e+07	1.53237e+07	1.2237e+07	3.16369e+07	2.79461e+07	2.93924e+07	7.04462e+06
4.41_205.07387	0.185455	0.000140766	0.00127993	1.60605	Disease:Healthy	NEG	4.41	205.074	C11 H11 N O3	Cinnamoylglycine	-2.29016e-05	-0.111675	86.8204	level2	mzCloud	NA	HMDB0011621	Organic acids and derivatives	Amino acids, peptides, and analogues	Carboxylic acids and derivatives	Amino acids, peptides, and analogues	NA	NA	NA	Down	476719	479944	470167	477436	477897	476549	476328	476283	480602	469017	479936	1.4575e+06	893488	819389	147920	1.5235e+06	2.72223e+06	42244.1	1.2536e+06	957905	852488	1.15056e+06	618099	743076
7.362_270.19842	0.172477	1.07409e-05	0.000180345	2.15852	Disease:Healthy	POS	7.362	270.198	C19 H28 O2	Dehydroepiandrosterone (dhea)	-18.0105	-62491.2	93.5398	level2	mzCloud	C01227	HMDB0000077	Lipids and lipid-like molecules	Androstane steroids	Steroids and steroid derivatives	Steroids and derivatives	Lipid metabolism	Steroid hormone biosynthesis	map00140 Steroid hormone biosynthesis; map00984 Steroid degradation; map01100 Metabolic pathways; map01120 Microbial metabolism in diverse environments; map04913 Ovarian steroidogenesis; map05200 Pathways in cancer; map05215 Prostate cancer	Down	9.37816e+06	9.35752e+06	9.1519e+06	9.4531e+06	9.21512e+06	9.31015e+06	9.23117e+06	9.10485e+06	9.82413e+06	9.12283e+06	9.23291e+06	1.50557e+07	9.17341e+06	2.49723e+07	3.35869e+07	2.62178e+07	1.5914e+07	2.34206e+07	2.1448e+07	1.99651e+07	2.62188e+07	1.96863e+07	4.08329e+07	3.73822e+07
4.657_159.12608	0.338611	0.000142255	0.00129193	1.42677	Disease:Healthy	POS	4.657	159.126	C8 H17 N O2	Dl-╬▒-aminocaprylic acid	0.00015376	0.966277	89.1711	level2	mzCloud	NA	HMDB0000991	Organic acids and derivatives	Amino acids, peptides, and analogues	Carboxylic acids and derivatives	Amino acids, peptides, and analogues	NA	NA	NA	Down	6.24152e+06	6.03865e+06	6.2045e+06	6.07447e+06	6.21604e+06	6.14622e+06	6.17991e+06	5.97557e+06	6.11526e+06	6.26529e+06	6.21697e+06	7.63226e+06	1.59263e+07	8.2466e+06	1.51871e+07	2.08776e+07	7.94607e+06	1.58564e+07	1.16833e+07	8.68364e+06	1.54061e+07	1.92143e+07	1.26353e+07	8.90051e+06
8.078_288.20898	0.107057	1.75299e-07	8.62894e-06	2.05467	Disease:Healthy	POS	8.078	288.209	C19 H28 O2	Epitestosterone	5.32671e-05	0.184821	77.2801	level2	mzCloud	NA	HMDB0000628	Lipids and lipid-like molecules	Androstane steroids	Steroids and steroid derivatives	Steroids and derivatives	NA	NA	NA	Down	896850	958529	960334	965447	1.04222e+06	883592	939365	948134	974284	913122	996716	503956	326288	6.39758e+06	2.29493e+06	2.15547e+06	1.30998e+06	1.15939e+06	1.30364e+06	6.72317e+06	1.83401e+06	1.73112e+06	5.08273e+06	2.70714e+06
0.819_131.05846	0.404929	0.00033945	0.00225932	1.50428	Disease:Healthy	POS	0.819	131.058	C5 H9 N O3	N-acetyl-l-alanine	0.000215515	1.64442	65.8451	level2	BMDB	NA	HMDB0000766	Organic acids and derivatives	Amino acids, peptides, and analogues	Carboxylic acids and derivatives	Amino acids, peptides, and analogues	NA	NA	NA	Down	9.47908e+07	6.27136e+07	9.46958e+07	5.85371e+07	9.40193e+07	8.81362e+07	8.27077e+07	7.98871e+07	8.02886e+07	8.38827e+07	7.37772e+07	1.32721e+08	1.47178e+08	1.10168e+08	1.48039e+08	1.21633e+08	1.29238e+08	1.3108e+08	1.20606e+08	1.2605e+08	1.18951e+08	1.1682e+08	1.205e+08	1.25435e+08
10.102_198.16214	0.290445	3.67577e-08	2.85755e-06	1.55825	Disease:Healthy	POS	10.102	198.162	C12 H24 O3	Omega-hydroxydodecanoic acid	-18.0104	-83315	95.7028	level2	BMDB	C08317	HMDB0002059	Organic acids and derivatives	Medium-chain hydroxy acids and derivatives	Hydroxy acids and derivatives	Organic acids	NA	NA	NA	Down	1.04382e+07	1.07318e+07	1.08217e+07	8.63701e+06	1.04905e+07	1.10379e+07	1.00586e+07	9.94936e+06	1.02006e+07	1.02909e+07	1.05404e+07	1.25024e+07	2.34243e+07	1.30593e+07	2.1066e+07	1.19596e+07	1.64042e+07	2.24839e+07	3.24472e+07	1.72733e+07	2.42013e+07	1.67282e+07	2.56788e+07	3.00346e+07
3.377_180.06486	0.387033	0.0106218	0.027663	1.61351	Disease:Healthy	POS	3.377	180.065	C7 H8 N4 O2	Paraxanthine	0.000137192	0.761904	92.1934	level2	mzCloud	C13747	HMDB0001860	Organoheterocyclic compounds	Purines and purine derivatives	Imidazopyrimidines	Purines and derivatives	Biosynthesis of other secondary metabolites	Caffeine metabolism	map00232 Caffeine metabolism; map01060 Biosynthesis of plant secondary metabolites; map01100 Metabolic pathways; map01110 Biosynthesis of secondary metabolites; map01120 Microbial metabolism in diverse environments	Down	1.64284e+08	1.35455e+08	1.68978e+08	1.35751e+08	1.38534e+08	1.47375e+08	1.46839e+08	1.4342e+08	1.41143e+08	1.72446e+08	1.38784e+08	6.58325e+08	1.12481e+08	1.24539e+08	4.11526e+08	5.90768e+08	1.57976e+08	6.94482e+07	7.99947e+08	2.78726e+07	9.83227e+07	3.05925e+08	5.48225e+08	3.56689e+08
8.278_499.29643	0.206157	0.000792045	0.00386283	1.82023	Disease:Healthy	NEG	8.278	499.296	C26 H45 N O6 S	Tauroursodeoxycholic acid	-0.000331157	-0.663247	91.2989	level2	mzCloud	C16868	HMDB0000874	Lipids and lipid-like molecules	Bile acids, alcohols and derivatives	Steroids and steroid derivatives	Bile acids, alcohols and derivatives	NA	NA	NA	Down	3.25014e+06	3.36366e+06	3.46493e+06	3.33821e+06	3.44001e+06	3.3714e+06	3.35155e+06	3.44203e+06	3.27918e+06	3.35451e+06	3.40509e+06	6.35212e+06	7.54525e+06	5.91163e+06	1.90338e+07	1.42177e+07	1.1067e+06	238248	2.19607e+07	3.62433e+06	643785	1.27284e+06	9.76574e+06	3.70959e+06
6.848_368.16604	0.185843	6.23906e-05	0.0007091	2.17284	Disease:Healthy	NEG	6.848	368.166	C19 H28 O5 S	Testosterone sulfate	0.000297595	0.808319	91.4166	level2	mzCloud	NA	HMDB0002833	Lipids and lipid-like molecules	Sulfated steroids	Steroids and steroid derivatives	Steroids and derivatives	NA	NA	NA	Down	6.4627e+07	6.31356e+07	6.48548e+07	6.45373e+07	6.59638e+07	6.43999e+07	6.48611e+07	6.44387e+07	6.43998e+07	6.5383e+07	6.39342e+07	8.24589e+07	5.70518e+07	1.50619e+08	1.91386e+08	1.39962e+08	8.1613e+07	1.23479e+08	1.26214e+08	8.80819e+07	1.43635e+08	1.15031e+08	1.97706e+08	2.33821e+08
2.997_180.06481	0.361159	0.00709113	0.0204855	1.62471	Disease:Healthy	POS	2.997	180.065	C7 H8 N4 O2	Theobromine	8.00099e-05	0.44434	96.2792	level2	mzCloud	C07480	HMDB0002825	Organoheterocyclic compounds	Purines and purine derivatives	Imidazopyrimidines	Purines and derivatives	Biosynthesis of other secondary metabolites	Caffeine metabolism	map00232 Caffeine metabolism; map01060 Biosynthesis of plant secondary metabolites; map01065 Biosynthesis of alkaloids derived from histidine and purine; map01100 Metabolic pathways; map01110 Biosynthesis of secondary metabolites; map01120 Microbial metabolism in diverse environments	Down	1.33331e+08	1.34357e+08	1.32805e+08	1.34506e+08	1.33247e+08	1.33638e+08	1.3366e+08	1.33635e+08	1.34082e+08	1.32799e+08	1.34072e+08	2.68685e+08	2.6888e+08	2.47567e+07	1.38654e+08	2.10591e+08	1.36648e+08	4.35153e+08	3.69043e+08	4.2856e+08	1.97427e+08	5.40058e+08	3.02559e+08	1.13808e+08
3.47_180.06481	0.602473	0.0190088	0.0440459	1.41729	Disease:Healthy	POS	3.47	180.065	C7 H8 N4 O2	Theophylline	8.78622e-05	0.487948	94.9456	level2	mzCloud	C07130	HMDB0001889	Organoheterocyclic compounds	Purines and purine derivatives	Imidazopyrimidines	Purines and derivatives	Biosynthesis of other secondary metabolites	Caffeine metabolism	map00232 Caffeine metabolism; map01060 Biosynthesis of plant secondary metabolites; map01065 Biosynthesis of alkaloids derived from histidine and purine; map01100 Metabolic pathways; map01110 Biosynthesis of secondary metabolites; map01120 Microbial metabolism in diverse environments	Down	3.62e+07	3.61378e+07	3.64212e+07	3.95794e+07	3.92143e+07	3.65249e+07	3.91219e+07	3.74706e+07	3.79174e+07	3.54205e+07	3.8035e+07	1.44682e+08	4.66451e+07	2.70206e+07	1.07413e+08	1.44589e+08	5.50218e+07	2.3832e+07	1.30703e+08	1.21233e+07	3.27953e+07	7.42732e+07	1.127e+08	8.03888e+07
8.895_334.21199	0.486332	0.000337361	0.00224863	1.06455	Disease:Healthy	POS	8.895	334.212	C20 H32 O5	15-keto prostaglandin f2╬▒	-18.013	-51140.6	57.5516	level3	mzCloud	C05960	HMDB0004240	Lipids and lipid-like molecules	Eicosanoids	Fatty Acyls	Fatty acyls[FA]	Lipid metabolism	Arachidonic acid metabolism	map00590 Arachidonic acid metabolism	Down	5.58699e+06	6.00706e+06	5.553e+06	5.5295e+06	5.86327e+06	5.45603e+06	5.71388e+06	5.66507e+06	5.52063e+06	5.85507e+06	5.7179e+06	1.26551e+07	2.26864e+07	9.94265e+06	8.98497e+06	1.87656e+07	9.18913e+06	8.36168e+06	9.06882e+06	8.02156e+06	7.01034e+06	8.76202e+06	2.01109e+07	1.00433e+07
1.028_182.04404	0.197573	1.1308e-05	0.00018507	2.08083	Disease:Healthy	NEG	1.028	182.044	C6 H6 N4 O3	9-methyluric acid	5.03123e-05	0.276374	51.2753	level3	mzCloud	NA	HMDB0001973	Organoheterocyclic compounds	Purines and purine derivatives	Imidazopyrimidines	Purines and derivatives	NA	NA	NA	Down	306605	267794	286666	267892	308417	302424	266260	262643	280979	327513	284460	887910	675224	254172	1.66034e+06	1.28171e+06	1.15936e+06	324386	1.76122e+06	175082	509657	576084	1.17254e+06	927939
8.859_287.19186	0.422385	0.000421161	0.00253385	1.52459	Disease:Healthy	POS	8.859	287.192	C18 H22 O2	Estrone	17.0299	63035.8	37.08	level3	mzCloud	C00468	HMDB0000145	Lipids and lipid-like molecules	Estrane steroids	Steroids and steroid derivatives	Steroids and derivatives	Lipid metabolism	Steroid hormone biosynthesis	map00140 Steroid hormone biosynthesis; map01100 Metabolic pathways; map04913 Ovarian steroidogenesis; map04917 Prolactin signaling pathway; map07226 Progesterone, androgen and estrogen receptor agonists/antagonists	Down	3.49651e+06	3.51303e+06	3.42402e+06	3.54473e+06	3.50714e+06	3.51399e+06	3.48732e+06	3.59152e+06	3.40732e+06	3.55006e+06	3.46035e+06	5.41562e+06	4.08007e+06	7.05569e+06	1.02845e+07	5.56521e+06	5.89767e+06	6.93471e+06	5.67917e+06	6.12282e+06	7.22626e+06	5.53909e+06	6.78455e+06	6.04175e+06
7.655_272.21414	0.194632	6.41756e-06	0.000119069	1.80799	Disease:Healthy	POS	7.655	272.214	C19 H30 O2	Etiocholanolone	-18.0104	-62056.9	54.6857	level3	mzCloud	C04373	HMDB0000490	Lipids and lipid-like molecules	Androstane steroids	Steroids and steroid derivatives	Steroids and derivatives	Lipid metabolism	Steroid hormone biosynthesis	map00140 Steroid hormone biosynthesis	Down	455145	413777	444841	443784	446176	447908	431153	447050	402614	487722	432227	1.61645e+06	735768	1.33448e+06	1.22075e+06	1.00394e+06	959273	614991	616424	1.37205e+06	827200	572005	5.51218e+06	944131
4.515_218.10565	0.457308	0.000680349	0.00348192	1.12714	Disease:Healthy	POS	4.515	218.106	C12 H14 N2 O2	N-acetylserotonin	0.000120568	0.552798	56.4559	level3	mzCloud	C00978	HMDB0001238	Organoheterocyclic compounds	Hydroxyindoles	Indoles and derivatives	Indole and derivatives	Amino acid metabolism	Tryptophan metabolism	map00380 Tryptophan metabolism; map01100 Metabolic pathways	Down	683935	705527	687268	658778	708368	689056	677259	688843	699336	682366	688026	767048	1.80235e+06	697952	937429	2.31864e+06	1.21768e+06	1.47092e+06	1.84674e+06	1.31683e+06	1.44915e+06	1.49843e+06	2.96578e+06	591548
6.423_379.10919	0.109764	6.33549e-06	0.000118394	2.20143	Disease:Healthy	NEG	6.423	379.109	C13 H21 N3 O8 S	S-lactoylglutathione	0.00425087	11.2129	43.4735	level3	mzCloud	C03451	HMDB0001066	Organic acids and derivatives	Amino acids, peptides, and analogues	Carboxylic acids and derivatives	Amino acids, peptides, and analogues	Carbohydrate metabolism	Pyruvate metabolism	map00620 Pyruvate metabolism; map01100 Metabolic pathways	Down	587653	624804	624888	601505	606735	616691	608518	603376	614132	592354	625438	2.16808e+06	113732	1.2244e+06	2.26362e+06	836120	196722	1.28733e+06	471878	1.24638e+06	2.1703e+06	767455	1.93438e+06	82345.1
9.548_370.30870	0.485001	1.97569e-05	0.000284037	1.07902	Disease:Healthy	NEG	9.548	370.309	C22 H42 O4	Diethylhexyl adipate	0.000389089	1.05072	NA	level4	ChemSpider	C14240	HMDB0040270	Lipids and lipid-like molecules	Fatty acid esters	Fatty Acyls	Fatty acyls[FA]	NA	NA	NA	Down	624358	620667	655580	596712	659428	602595	672486	629022	693982	579715	610201	641028	1.05549e+06	1.04144e+06	931612	878561	500576	835898	1.87078e+06	664534	788961	735094	607075	899168
9.752_402.34972	0.273036	1.87609e-05	0.000272611	1.6762	Disease:Healthy	POS	9.752	402.35	C27 H46 O2	25-Hydroxycholesterol	-6.03915e-05	-0.150097	NA	level4	ChemSpider	C15519	HMDB0006247	Lipids and lipid-like molecules	Cholestane steroids	Steroids and steroid derivatives	Steroids and derivatives	Lipid metabolism	Primary bile acid biosynthesis	map00120 Primary bile acid biosynthesis	Down	441081	476915	331361	407580	467245	416324	407429	438590	370811	454166	431423	723444	566782	2.51554e+06	788212	939122	657332	2.11475e+06	907780	1.6213e+06	1.22537e+06	524729	962413	1.31043e+06
9.873_196.18287	0.178347	2.18927e-07	9.8378e-06	1.89462	Disease:Healthy	POS	9.873	196.183	C13 H24 O	2-Tridecenal	0.000157142	0.800999	NA	level4	ChemSpider	NA	HMDB0037275	Lipids and lipid-like molecules	Fatty aldehydes	Fatty Acyls	Fatty acyls[FA]	NA	NA	NA	Down	1.33162e+06	1.47527e+06	1.73103e+06	1.65923e+06	1.11543e+06	1.34239e+06	1.58168e+06	1.32248e+06	1.46224e+06	1.4644e+06	1.46781e+06	2.43258e+06	3.25182e+06	3.34053e+06	3.24153e+06	2.04546e+06	1.52026e+06	4.34745e+06	3.48041e+06	2.68632e+06	3.73229e+06	3.9338e+06	3.56413e+06	5.90798e+06
11.185_428.36561	0.508655	0.00744538	0.0212639	1.44169	Disease:Healthy	POS	11.185	428.366	C29 H48 O2	(-)-cholesteryl acetate	0.000184228	0.430072	NA	level4	ChemSpider	NA	HMDB0003822	Lipids and lipid-like molecules	Steroid esters	Steroids and steroid derivatives	Steroids and derivatives	NA	NA	NA	Down	9.26321e+06	9.63854e+06	9.59878e+06	9.74197e+06	1.00996e+07	9.55235e+06	9.71702e+06	9.42897e+06	9.80702e+06	9.79105e+06	9.48628e+06	1.04324e+07	8.87624e+06	8.05779e+06	9.00339e+06	8.40686e+06	1.00154e+07	1.583e+07	9.56964e+06	1.10289e+07	9.76146e+06	1.06851e+07	8.39715e+06	9.75062e+06
11.71_749.53639	0.440344	0.000258734	0.00189041	1.20104	Disease:Healthy	POS	11.71	749.536	C43 H76 N O7 P	(17z,21r)-27-amino-24-hydroxy-24-oxido-19,23,25-trioxa-24lambda~5~-phosphaheptacos-17-en-21-yl (5z,8z,11z,14z,17z)-5,8,11,14,17-icosapentaenoate	0.000446256	0.595377	NA	level4	ChemSpider	NA	HMDB0011387	Lipids and lipid-like molecules	Glycerophosphoethanolamines	Glycerophospholipids	Amines and derivatives	NA	NA	NA	Down	2.5782e+06	2.59229e+06	2.61772e+06	2.54646e+06	2.60139e+06	2.58714e+06	2.58699e+06	2.58589e+06	2.61381e+06	2.54102e+06	2.60838e+06	3.33163e+06	2.84606e+06	3.89532e+06	5.11955e+06	2.64951e+06	2.7504e+06	3.7381e+06	3.11345e+06	3.44796e+06	3.13558e+06	3.0754e+06	4.07689e+06	3.90877e+06
10.125_502.40208	0.351515	1.11922e-05	0.00018473	1.29932	Disease:Healthy	NEG	10.125	502.402	C32 H54 O4	(1a,3b,5z,7e)20-(4-hydroxy-4-methylpentyl)-21-nor-9,10-secocholesta-5,7,10(19)-triene-1,3,25-triol	-0.000131763	-0.262266	NA	level4	ChemSpider	NA	NA	NA	NA	NA	NA	NA	NA	NA	Down	2.18187e+06	2.99831e+06	2.23368e+06	2.33015e+06	2.32653e+06	2.42234e+06	2.21211e+06	2.78621e+06	2.81339e+06	2.16123e+06	2.10584e+06	4.50017e+06	4.92136e+06	6.1931e+06	3.00708e+06	4.52475e+06	2.00303e+06	6.75366e+06	6.03945e+06	6.69388e+06	5.8024e+06	2.54495e+06	3.53558e+06	6.46412e+06
9.75_476.34807	0.268962	7.2101e-06	0.000130352	1.59165	Disease:Healthy	POS	9.75	476.348	C29 H48 O5	(1r,2r,3r,5z,7e)-2-(2-hydroxyethoxy)-9,10-secocholesta-5,7,10-triene-1,3,25-triol	-0.00210439	-4.41774	NA	level4	ChemSpider	NA	NA	NA	NA	NA	NA	NA	NA	NA	Down	1.38993e+06	1.66419e+06	1.84568e+06	1.49121e+06	1.61287e+06	1.3773e+06	1.6296e+06	1.67962e+06	1.42939e+06	1.57828e+06	1.63978e+06	1.11651e+06	2.20811e+06	2.84874e+06	5.00544e+06	1.60748e+06	2.72633e+06	4.80336e+06	3.34676e+06	2.47757e+06	3.4685e+06	2.05755e+06	3.61142e+06	2.69346e+06
9.576_444.32417	0.372783	0.000147157	0.00132102	1.3325	Disease:Healthy	NEG	9.576	444.324	C28 H44 O4	(1s,3r,5z,7e,22e)-9,10-secoergosta-5,7,10,22-tetraene-1,3,25,28-tetrol	0.000209046	0.47048	NA	level4	ChemSpider	NA	NA	NA	NA	NA	NA	NA	NA	NA	Down	3.69492e+06	4.46325e+06	2.99605e+06	3.57784e+06	5.25719e+06	3.38879e+06	4.91392e+06	4.64352e+06	3.92773e+06	2.78227e+06	4.26214e+06	7.26718e+06	7.43126e+06	5.74726e+06	5.16106e+06	9.35326e+06	6.64835e+06	1.26389e+07	8.00357e+06	6.37456e+06	9.09933e+06	4.00999e+06	5.94251e+06	8.09547e+06
9.11_446.30361	0.0303514	4.26734e-07	1.61826e-05	2.24339	Disease:Healthy	POS	9.11	446.304	C27 H42 O5	(1s,3r,5z,7e,23r)-1,3,23,25-tetrahydroxy-9,10-secocholesta-5,7,10-trien-24-one	0.00038552	0.863807	NA	level4	ChemSpider	NA	NA	NA	NA	NA	NA	NA	NA	NA	Down	361893	342459	346909	359986	344145	345750	363223	341560	359653	394498	310300	705853	3.91646e+06	748827	738757	4.40446e+06	1.38278e+06	300270	1.05026e+06	517947	109755	1.02427e+06	299667	52212.6
7.516_512.29814	0.240564	1.87437e-05	0.000272611	1.68218	Disease:Healthy	NEG	7.516	512.298	C27 H44 O9	(25s)-11alpha,20,26-trihydroxyecdysone	-0.000397176	-0.775282	NA	level4	ChemSpider	NA	NA	NA	NA	NA	NA	NA	NA	NA	Down	1.45777e+06	1.47064e+06	1.44162e+06	1.45817e+06	1.4721e+06	1.37493e+06	1.56018e+06	1.45071e+06	1.38055e+06	1.4584e+06	1.49934e+06	1.93342e+06	2.11915e+06	4.82137e+06	3.63977e+06	1.4329e+06	1.57415e+06	1.34253e+06	2.39526e+06	2.50115e+06	2.95369e+06	1.76661e+06	7.0075e+06	1.76731e+06
8.722_622.33526	0.0229731	9.14761e-06	0.000159806	2.12988	Disease:Healthy	POS	8.722	622.335	C33 H50 O11	(2beta,3beta,22r)-2,6,20,22-tetrahydroxy-7-oxocholesta-5,8,14-trien-3-yl beta-d-glucopyranoside	-4.96644e-05	-0.0798033	NA	level4	ChemSpider	NA	NA	NA	NA	NA	NA	NA	NA	NA	Down	306895	288235	311224	306042	308777	295476	304889	315772	285330	322493	293502	569522	2.63047e+06	283574	602172	3.66249e+06	3.30237e+06	179637	434254	96169.6	45090.9	802126	882712	81399.3
4.688_454.09340	0.778632	0.00384477	0.0129335	1.5319	Disease:Healthy	NEG	4.688	454.093	C20 H22 O10 S	(2e)-4-{3-[2-(2,4-dihydroxyphenyl)-2-oxoethyl]-4,6-dihydroxy-2-methoxyphenyl}-2-methyl-2-buten-1-yl hydrogen sulfate	2.98755e-05	0.0657915	NA	level4	ChemSpider	NA	NA	NA	NA	NA	NA	NA	NA	NA	Down	232359	231049	225838	228377	239405	231977	234157	224807	230874	228433	238563	326328	18238.7	97636.4	1.35931e+06	819278	206697	116989	145773	275878	234097	363542	16967.5	351313
5.417_285.19396	0.355211	0.000100519	0.00101164	1.29891	Disease:Healthy	POS	5.417	285.194	C15 H27 N O4	(2e)-octenoylcarnitine	-4.51284e-05	-0.158237	NA	level4	ChemSpider	NA	NA	NA	NA	NA	NA	NA	NA	NA	Down	1.49206e+07	1.46625e+07	1.4985e+07	1.47503e+07	1.49984e+07	1.49729e+07	1.51926e+07	1.49051e+07	1.44772e+07	1.4657e+07	1.52943e+07	1.22874e+07	3.2537e+07	5.32932e+07	4.47716e+07	3.91192e+07	2.05024e+07	5.33351e+07	2.88864e+07	1.20078e+07	4.00089e+07	2.45443e+07	2.27226e+07	1.95742e+07
6.654_330.19772	0.72384	0.00766049	0.0216792	1.31226	Disease:Healthy	POS	6.654	330.198	C24 H26 O	(2e,4e,6e,8e,10e,12e,14e,16e,18e,20e,22e)-2,4,6,8,10,12,14,16,18,20,22-tetracosaundecaenal	-0.000649243	-1.96622	NA	level4	ChemSpider	NA	NA	NA	NA	NA	NA	NA	NA	NA	Down	1.82459e+06	1.85713e+06	1.83867e+06	1.83207e+06	1.83696e+06	1.83781e+06	1.8379e+06	1.84065e+06	1.82658e+06	1.84655e+06	1.83769e+06	2.31929e+06	1.74356e+06	2.10124e+06	5.58733e+06	2.21815e+06	3.0633e+06	2.15707e+06	3.72766e+06	2.48924e+06	2.25519e+06	3.41154e+06	5.22572e+06	3.27092e+06
11.059_827.54536	0.416214	1.36048e-05	0.000214531	1.27644	Disease:Healthy	POS	11.059	827.545	C48 H78 N O8 P	(2r)-2-[(4z,7z,10z,13z,16z,19z)-4,7,10,13,16,19-docosahexaenoyloxy]-3-[(6z,9z,12z)-6,9,12-octadecatrienoyloxy]propyl 2-(trimethylammonio)ethyl phosphate	-0.00114519	-1.38383	NA	level4	ChemSpider	NA	HMDB0008189	Lipids and lipid-like molecules	Glycerophosphocholines	Glycerophospholipids	Glycerophospholipids[GP]	NA	NA	NA	Down	4.68722e+06	4.6617e+06	4.52053e+06	4.80573e+06	4.66992e+06	4.66736e+06	4.65938e+06	4.61903e+06	4.75497e+06	4.57762e+06	4.71299e+06	7.97528e+06	6.69401e+06	7.40367e+06	5.27766e+06	6.67494e+06	9.225e+06	5.48686e+06	7.04624e+06	6.99679e+06	8.31329e+06	6.13213e+06	8.75996e+06	8.88318e+06
11.126_803.54558	0.32396	3.64996e-05	0.00046364	1.43092	Disease:Healthy	POS	11.126	803.546	C46 H78 N O8 P	(2r)-2-[(4z,7z,10z,13z,16z,19z)-4,7,10,13,16,19-docosahexaenoyloxy]-3-[(9z)-9-hexadecenoyloxy]propyl 2-(trimethylammonio)ethyl phosphate	-0.000924825	-1.15093	NA	level4	ChemSpider	NA	HMDB0008023	Lipids and lipid-like molecules	Glycerophosphocholines	Glycerophospholipids	Glycerophospholipids[GP]	NA	NA	NA	Down	1.13076e+07	1.09484e+07	1.11834e+07	1.13443e+07	1.11155e+07	1.11726e+07	1.11823e+07	1.123e+07	1.10184e+07	1.12347e+07	1.12309e+07	1.41026e+07	1.88822e+07	1.39613e+07	1.04856e+07	1.97124e+07	1.25113e+07	9.48106e+06	2.40452e+07	2.41711e+07	1.74602e+07	1.3712e+07	1.93748e+07	2.2483e+07
0.603_390.05802	0.50053	0.000664804	0.00341811	2.05532	Disease:Healthy	NEG	0.603	390.058	C11 H19 O13 P	(2r)-3-[(hydroxy{[(2r,3s,5r,6s)-2,3,4,5,6-pentahydroxycyclohexyl]oxy}phosphoryl)oxy]-1,2-propanediyl diformate	0.00169176	4.33721	NA	level4	ChemSpider	NA	NA	NA	NA	NA	NA	NA	NA	NA	Down	6.13339e+07	5.816e+07	6.26427e+07	5.78981e+07	6.07702e+07	5.99823e+07	5.5435e+07	5.96886e+07	6.26041e+07	6.31784e+07	5.70651e+07	2.73836e+08	2.64956e+08	2.68807e+08	2.38712e+08	2.37551e+08	2.86959e+08	2.16023e+08	2.07939e+08	1.48917e+08	2.26438e+08	2.3479e+08	1.92177e+08	2.23482e+08
11.591_787.54998	0.447191	2.18216e-05	0.000306765	1.1186	Disease:Healthy	POS	11.591	787.55	C46 H78 N O7 P	(2r)-3-{[6-(tetracyclo[6.4.0.0~2,7~.0~3,6~]dodec-10-yl)hexanoyl]oxy}-2-{[8-(tetracyclo[6.4.0.0~2,7~.0~3,6~]dodec-10-yl)octyl]oxy}propyl 2-(trimethylammonio)ethyl phosphate	-0.00160646	-2.03982	NA	level4	ChemSpider	NA	NA	NA	NA	NA	NA	NA	NA	NA	Down	2.21214e+06	2.21141e+06	2.0729e+06	2.22934e+06	2.18029e+06	2.1801e+06	1.92266e+06	2.31904e+06	2.16882e+06	2.15772e+06	2.19586e+06	2.63881e+06	3.01056e+06	3.90814e+06	5.29169e+06	1.96597e+06	3.08463e+06	3.42342e+06	1.79188e+06	2.60475e+06	2.72802e+06	4.19828e+06	3.71335e+06	3.20255e+06
11.683_813.56624	0.413254	0.000130339	0.00121786	1.21341	Disease:Healthy	POS	11.683	813.566	C48 H80 N O7 P	(2r)-3-{[8-(pentacyclo[6.4.0.0~2,7~.0~3,6~.0~9,12~]dodec-4-yl)octanoyl]oxy}-2-{[8-(tetracyclo[6.4.0.0~2,7~.0~3,6~]dodec-10-yl)octyl]oxy}propyl 2-(trimethylammonio)ethyl phosphate	-0.00100302	-1.23286	NA	level4	ChemSpider	NA	NA	NA	NA	NA	NA	NA	NA	NA	Down	1.04406e+06	1.21789e+06	1.08242e+06	1.23234e+06	1.07663e+06	1.11857e+06	999785	1.20602e+06	1.13744e+06	1.10464e+06	1.12042e+06	1.47872e+06	1.51903e+06	1.86506e+06	2.37567e+06	1.24105e+06	1.63313e+06	1.77874e+06	1.01074e+06	1.11866e+06	1.41075e+06	1.5918e+06	2.16054e+06	2.03761e+06
10.085_522.42822	0.208298	7.62441e-07	2.48001e-05	1.68133	Disease:Healthy	NEG	10.085	522.428	C32 H58 O5	(2s)-1-(dodecanoyloxy)-3-hydroxy-2-propanyl (9z,12z)-9,12-heptadecadienoate	-0.000204303	-0.391065	NA	level4	ChemSpider	NA	NA	NA	NA	NA	NA	NA	NA	NA	Down	2.82269e+06	2.82269e+06	2.82269e+06	2.82269e+06	2.82269e+06	2.82269e+06	2.82269e+06	2.82269e+06	2.82269e+06	2.82269e+06	2.82269e+06	1.53064e+06	2.21882e+06	3.22332e+06	7.75272e+06	1.80081e+06	1.55395e+06	2.55669e+06	6.68125e+06	2.92007e+06	9.95088e+06	1.79082e+06	4.08583e+06	4.89087e+06
10.539_600.47383	0.302662	3.55389e-05	0.000452176	1.64459	Disease:Healthy	POS	10.539	600.474	C38 H64 O5	(2s)-1-hydroxy-3-(pentadecanoyloxy)-2-propanyl (5z,8z,11z,14z,17z)-5,8,11,14,17-icosapentaenoate	-0.00154855	-2.57888	NA	level4	ChemSpider	NA	HMDB0007085	Lipids and lipid-like molecules	Diradylglycerols	Glycerolipids	Glycerolipids[GL]	NA	NA	NA	Down	1.35912e+06	1.60353e+06	1.32063e+06	1.45301e+06	1.38809e+06	2.08857e+06	655178	1.30738e+06	1.74137e+06	1.57179e+06	1.54673e+06	1.91802e+06	3.48564e+06	2.73681e+06	2.78567e+06	938344	1.35521e+06	4.97474e+06	4.7238e+06	2.5982e+06	3.81586e+06	3.48396e+06	2.88856e+06	5.07382e+06
10.1_574.46059	0.279602	0.00042069	0.00253385	1.33048	Disease:Healthy	NEG	10.1	574.461	C36 H62 O5	(2s)-1-hydroxy-3-(pentadecanoyloxy)-2-propanyl (6z,9z,12z,15z)-6,9,12,15-octadecatetraenoate	0.000863625	1.50337	NA	level4	ChemSpider	NA	HMDB0007077	Lipids and lipid-like molecules	Lineolic acids and derivatives	Fatty Acyls	Fatty acyls[FA]	NA	NA	NA	Down	4.68554e+06	4.68551e+06	4.55144e+06	4.73325e+06	4.57515e+06	4.61802e+06	5.37927e+06	5.54693e+06	3.3422e+06	4.85727e+06	5.01183e+06	3.7298e+06	3.7735e+06	2.95136e+07	5.0476e+06	1.99316e+06	3.84516e+06	1.90234e+07	1.17145e+07	8.6825e+06	5.77004e+06	5.13376e+06	8.94919e+06	1.62645e+07
10.24_578.49178	0.360754	6.08174e-05	0.00069631	1.57805	Disease:Healthy	POS	10.24	578.492	C36 H66 O5	(2s)-1-hydroxy-3-(pentadecanoyloxy)-2-propanyl (9z,12z)-9,12-octadecadienoate	0.00075582	1.30654	NA	level4	ChemSpider	NA	HMDB0007074	Lipids and lipid-like molecules	Lineolic acids and derivatives	Fatty Acyls	Fatty acyls[FA]	NA	NA	NA	Down	2.04461e+06	2.06555e+06	1.33828e+06	2.01861e+06	1.97344e+06	1.38167e+06	1.67005e+06	3.35385e+06	1.52363e+06	1.56535e+06	1.6695e+06	1.36545e+06	4.69516e+06	5.69368e+06	5.00518e+06	1.82342e+06	1.82819e+06	7.41916e+06	4.26349e+06	3.91432e+06	5.9808e+06	3.19783e+06	3.13175e+06	5.34568e+06
10.295_576.47593	0.237288	5.05581e-06	0.000100139	1.63173	Disease:Healthy	POS	10.295	576.476	C36 H64 O5	(2s)-1-hydroxy-3-(pentadecanoyloxy)-2-propanyl (9z,12z,15z)-9,12,15-octadecatrienoate	0.000557549	0.967168	NA	level4	ChemSpider	NA	HMDB0007076	Lipids and lipid-like molecules	Lineolic acids and derivatives	Fatty Acyls	Fatty acyls[FA]	NA	NA	NA	Down	4.16884e+06	3.54978e+06	5.05076e+06	4.85463e+06	4.25587e+06	4.30283e+06	3.94713e+06	4.46723e+06	4.32223e+06	4.35623e+06	4.30353e+06	7.54681e+06	9.67277e+06	1.41321e+07	9.24725e+06	4.45464e+06	5.53072e+06	2.45228e+07	1.51369e+07	1.53548e+07	1.36442e+07	8.10625e+06	1.37714e+07	2.12423e+07
10.024_572.44484	0.172892	1.96094e-07	9.18333e-06	1.63103	Disease:Healthy	POS	10.024	572.445	C36 H60 O5	(2s)-1-hydroxy-3-(tridecanoyloxy)-2-propanyl (5z,8z,11z,14z,17z)-5,8,11,14,17-icosapentaenoate	0.000769048	1.34345	NA	level4	ChemSpider	NA	NA	NA	NA	NA	NA	NA	NA	NA	Down	1.80116e+06	1.85211e+06	2.14398e+06	1.87369e+06	2.5142e+06	1.76042e+06	1.89012e+06	2.03307e+06	2.32443e+06	1.56145e+06	2.19308e+06	2.74882e+06	3.06772e+06	1.31065e+07	2.8917e+06	2.24051e+06	1.23652e+06	1.8332e+07	6.9428e+06	1.07288e+07	4.40149e+06	2.81744e+06	3.11227e+06	6.1929e+06
10.264_550.45906	0.186129	1.1145e-08	1.40593e-06	1.79118	Disease:Healthy	NEG	10.264	550.459	C34 H62 O5	(2s)-1-hydroxy-3-(tridecanoyloxy)-2-propanyl (9z,12z)-9,12-octadecadienoate	-0.000666003	-1.2099	NA	level4	ChemSpider	NA	NA	NA	NA	NA	NA	NA	NA	NA	Down	2.02774e+06	2.04295e+06	1.96449e+06	1.98211e+06	2.12032e+06	2.01058e+06	2.01381e+06	2.03867e+06	2.13182e+06	1.90584e+06	2.03968e+06	2.66496e+06	3.33524e+06	6.39616e+06	5.17707e+06	2.06729e+06	1.94545e+06	6.0626e+06	5.90678e+06	3.1284e+06	3.65482e+06	2.3782e+06	3.28174e+06	5.31361e+06
10.23_598.45811	0.363291	0.00301522	0.0106741	1.2448	Disease:Healthy	POS	10.23	598.458	C38 H62 O5	(2s)-2-[(9z,12z)-9,12-heptadecadienoyloxy]-3-hydroxypropyl (6z,9z,12z,15z)-6,9,12,15-octadecatetraenoate	-0.0016198	-2.70662	NA	level4	ChemSpider	NA	NA	NA	NA	NA	NA	NA	NA	NA	Down	4.08084e+06	4.08084e+06	4.08084e+06	4.08084e+06	4.08084e+06	4.08084e+06	4.08084e+06	4.08084e+06	4.08084e+06	4.08084e+06	4.08084e+06	4.94393e+06	2.40364e+07	1.95741e+07	2.17386e+07	7.77587e+06	2.03612e+06	1.27299e+07	1.46905e+07	6.69924e+06	7.03528e+06	1.25883e+06	5.24322e+06	5.15808e+07
10.119_428.38702	0.170158	6.79568e-08	4.36609e-06	1.87219	Disease:Healthy	NEG	10.119	428.387	C26 H52 O4	(2s)-3-{[(2r,4z)-2-methoxy-4-docosen-1-yl]oxy}-1,2-propanediol	0.000462789	1.08031	NA	level4	ChemSpider	NA	NA	NA	NA	NA	NA	NA	NA	NA	Down	663934	681636	651701	667505	662188	773645	656151	700377	653582	678061	657064	855512	1.22815e+06	1.78929e+06	1.59073e+06	411651	638848	3.52496e+06	1.40105e+06	945365	1.40427e+06	1.14985e+06	1.20294e+06	2.05543e+06
10.078_659.49875	0.0372375	5.16479e-09	8.54278e-07	2.62152	Disease:Healthy	NEG	10.078	659.499	C36 H69 N O9	(2s,3r)-3-hydroxy-2-(tetradecanoylamino)hexadecyl beta-d-glucopyranosiduronic acid	0.00151321	2.29449	NA	level4	ChemSpider	NA	NA	NA	NA	NA	NA	NA	NA	NA	Down	447859	302360	469647	486208	275164	610833	432987	277200	631820	448619	291095	1.26621e+06	2.13775e+06	2.61164e+06	1.64738e+06	304821	397137	8.37043e+06	5.04209e+06	977711	4.48952e+06	1.55964e+06	1.48829e+06	5.89227e+06
10.397_646.50546	0.278682	1.57189e-05	0.00023636	1.62738	Disease:Healthy	POS	10.397	646.505	C35 H71 N2 O6 P	(2s,3r,4e)-2-(dodecanoylamino)-3-hydroxy-4-octadecen-1-yl 2-(trimethylammonio)ethyl phosphate	0.000482451	0.746245	NA	level4	ChemSpider	NA	HMDB0012096	Lipids and lipid-like molecules	Phosphosphingolipids	Sphingolipids	Sphingolipids[SP]	NA	NA	NA	Down	548584	548584	548584	548584	548584	548584	548584	548584	548584	548584	548584	841136	880903	890025	563336	1.29752e+06	1.34385e+06	905816	1.80686e+06	994951	1.42285e+06	954260	812008	1.06159e+06
10.009_648.40579	0.151119	2.88233e-07	1.23117e-05	1.94159	Disease:Healthy	POS	10.009	648.406	C40 H56 O7	(3beta)-3-hydroxy-27-{[(2e)-3-(4-hydroxy-3-methoxyphenyl)-2-propenoyl]oxy}urs-12-en-28-oic acid	0.00319047	4.9205	NA	level4	ChemSpider	NA	NA	NA	NA	NA	NA	NA	NA	NA	Down	4.30563e+06	4.17386e+06	5.10091e+06	3.9329e+06	4.49233e+06	4.75264e+06	4.11307e+06	4.80397e+06	3.65827e+06	4.6233e+06	4.72189e+06	4.74508e+06	7.62567e+06	7.32769e+06	8.13763e+06	2.20948e+06	4.034e+06	1.36346e+07	5.87642e+06	7.58475e+06	9.60845e+06	6.48711e+06	1.0307e+07	1.15707e+07
9.372_492.38155	0.336704	0.000175943	0.0014794	1.29826	Disease:Healthy	NEG	9.372	492.382	C30 H52 O5	(3beta,5alpha,6beta)-3,5,6-trihydroxyergostan-25-yl acetate	7.21317e-05	0.146496	NA	level4	ChemSpider	NA	NA	NA	NA	NA	NA	NA	NA	NA	Down	8.32524e+06	6.6012e+06	7.13158e+06	7.46719e+06	3.90064e+06	6.22163e+06	8.71498e+06	4.62101e+06	5.10499e+06	8.104e+06	8.1529e+06	6.1253e+06	9.92637e+06	1.11865e+07	9.28143e+06	1.22057e+07	2.49079e+06	1.24332e+07	1.1766e+07	6.9066e+06	1.03922e+07	9.54469e+06	8.29938e+06	1.08387e+07
9.379_534.39165	0.35208	0.000203058	0.00161079	1.3379	Disease:Healthy	NEG	9.379	534.392	C32 H54 O6	(3beta,5alpha,6beta,11alpha,12beta)-3,5,6,11-tetrahydroxygorgostan-12-yl acetate	-0.00038962	-0.729091	NA	level4	ChemSpider	NA	NA	NA	NA	NA	NA	NA	NA	NA	Down	1.11158e+07	1.06032e+07	1.14213e+07	1.09246e+07	1.00674e+07	9.87212e+06	1.13364e+07	1.16456e+07	9.59817e+06	1.12893e+07	1.07089e+07	1.24492e+07	1.4753e+07	8.96258e+06	1.95472e+07	1.44991e+07	9.95494e+06	1.45557e+07	2.13733e+07	1.34645e+07	1.77837e+07	1.55277e+07	1.73457e+07	1.18745e+07
9.204_636.38914	0.53049	0.00200255	0.00769159	1.08825	Disease:Healthy	NEG	9.204	636.389	C35 H56 O10	(3beta,5alpha,9beta,12beta,16beta,23s)-24-hydroxy-23-methoxy-4,4,14-trimethyl-3-(beta-d-xylopyranosyloxy)-16,23-epoxy-9,19-cyclocholan-12-yl acetate	0.00178791	2.80946	NA	level4	ChemSpider	NA	NA	NA	NA	NA	NA	NA	NA	NA	Down	780212	673277	692000	732903	745894	715559	746898	754858	673985	750220	714655	822654	628005	1.05289e+06	1.26718e+06	1.75846e+06	360910	1.24233e+06	829293	967666	886167	1.22509e+06	1.55432e+06	1.39646e+06
9.49_516.38125	0.43333	0.00124709	0.0053386	1.22881	Disease:Healthy	NEG	9.49	516.381	C32 H52 O5	(3beta,5beta,6beta,11alpha,12beta)-3,11-dihydroxy-5,6-epoxygorgostan-12-yl acetate	-0.000220058	-0.426154	NA	level4	ChemSpider	NA	NA	NA	NA	NA	NA	NA	NA	NA	Down	2.36928e+06	2.33365e+06	2.75859e+06	2.40582e+06	2.16887e+06	2.87309e+06	2.51157e+06	2.19423e+06	2.26457e+06	2.75856e+06	2.42229e+06	3.20024e+06	3.96958e+06	5.88839e+06	4.22013e+06	4.58124e+06	3.34293e+06	9.25756e+06	4.55601e+06	3.14497e+06	4.20491e+06	4.05575e+06	3.38551e+06	6.14828e+06
9.562_532.37450	0.274215	9.90855e-06	0.000170418	1.43749	Disease:Healthy	POS	9.562	532.375	C32 H52 O6	(3beta,5beta,6beta,7alpha,11alpha,12beta)-3,7,11-trihydroxy-5,6-epoxygorgostan-12-yl acetate	-0.00189089	-3.55179	NA	level4	ChemSpider	NA	NA	NA	NA	NA	NA	NA	NA	NA	Down	551475	363655	568880	551135	417254	468056	490155	514850	447519	507533	468066	521482	859267	2.35959e+06	1.97754e+06	658473	662974	3.4145e+06	1.28078e+06	1.08465e+06	834968	574664	792913	1.44461e+06
9.755_516.38042	0.260724	1.03959e-06	3.06127e-05	1.5545	Disease:Healthy	POS	9.755	516.38	C32 H52 O5	(3beta,7alpha,11alpha,12beta)-3,7,11-trihydroxygorgost-5-en-12-yl acetate	-0.00105436	-2.04182	NA	level4	ChemSpider	NA	NA	NA	NA	NA	NA	NA	NA	NA	Down	1.71097e+06	1.71097e+06	1.71097e+06	1.71097e+06	1.71097e+06	1.71097e+06	1.71097e+06	1.71097e+06	1.71097e+06	1.71097e+06	1.71097e+06	916973	2.39359e+06	1.87109e+06	3.3226e+06	3.74903e+06	2.40609e+06	6.28833e+06	4.21653e+06	6.95424e+06	2.75113e+06	5.20037e+06	2.71668e+06	1.39512e+06
9.353_518.39669	0.401672	0.000259096	0.00189128	1.37571	Disease:Healthy	NEG	9.353	518.397	C32 H54 O5	(3r,6r)-6-[(1r,3as,4e,7ar)-4-{(2z)-2-[(3s,5r)-3,5-dihydroxy-2-methylenecyclohexylidene]ethylidene}-7a-methyloctahydro-1h-inden-1-yl]-2,10-dimethyl-2,3,10-undecanetriol	-0.000432641	-0.834575	NA	level4	ChemSpider	NA	NA	NA	NA	NA	NA	NA	NA	NA	Down	7.22534e+06	7.04902e+06	7.13512e+06	7.18177e+06	7.55898e+06	6.98431e+06	7.56091e+06	8.3429e+06	6.00425e+06	7.20705e+06	7.49764e+06	7.90126e+06	7.76948e+06	1.28985e+07	1.02045e+07	9.41161e+06	5.87842e+06	1.11471e+07	1.15865e+07	1.38739e+07	9.77413e+06	9.36364e+06	9.38442e+06	1.52544e+07
10.103_518.39536	0.249923	1.52179e-05	0.000229693	1.77628	Disease:Healthy	POS	10.103	518.395	C32 H54 O5	(3r,6s)-6-[(1r,3as,4e,7ar)-4-{(2z)-2-[(3s,5r)-3,5-dihydroxy-2-methylenecyclohexylidene]ethylidene}-7a-methyloctahydro-1h-inden-1-yl]-2,10-dimethyl-2,3,10-undecanetriol	-0.00176062	-3.39628	NA	level4	ChemSpider	NA	NA	NA	NA	NA	NA	NA	NA	NA	Down	6.95436e+06	6.95436e+06	6.95436e+06	6.95436e+06	6.95436e+06	6.95436e+06	6.95436e+06	6.95436e+06	6.95436e+06	6.95436e+06	6.95436e+06	9.91822e+06	8.38611e+06	7.5383e+06	1.64086e+07	1.36964e+07	1.54937e+07	8.05691e+06	6.49804e+06	1.89382e+07	2.15895e+07	1.06883e+07	1.73712e+07	1.22542e+07
3.551_180.08992	0.252044	0.00778433	0.0219497	1.24991	Disease:Healthy	POS	3.551	180.09	C9 H12 N2 O2	(4-ethoxyphenyl)urea	4.69897e-05	0.260923	NA	level4	ChemSpider	C19415	HMDB0032565	Benzenoids	N-phenylureas	Benzene and substituted derivatives	Benzene and derivatives	NA	NA	NA	Down	654494	639811	653018	679116	660644	656670	642358	652893	629340	718430	633454	5.6779e+06	821181	101169	289896	5.36792e+06	565782	337246	3.9418e+06	85162.3	782240	2.13857e+06	2.84366e+06	2.27177e+06
7.276_466.20006	0.254162	5.03062e-05	0.000597983	1.70867	Disease:Healthy	NEG	7.276	466.2	C28 H26 N4 O3	(5r,6s,7s)-6-methoxy-5-methyl-7-(methylamino)-6,7,8,9,15,16-hexahydro-5h,14h-5,9-epoxy-4b,9a,15-triazadibenzo[b,h]cyclonona[1,2,3,4-jkl]cyclopenta[e]-as-indacen-14-one	-0.000426181	-0.914158	NA	level4	ChemSpider	NA	NA	NA	NA	NA	NA	NA	NA	NA	Down	538993	547148	534479	555351	550034	544037	543030	536908	561328	548872	532749	584463	761323	1.26107e+06	1.86952e+06	1.11689e+06	899634	1.3928e+06	814132	857442	1.86555e+06	916783	1.36796e+06	1.33766e+06
9.962_564.43987	0.250927	5.17363e-05	0.000609391	1.65725	Disease:Healthy	NEG	9.962	564.44	C34 H60 O6	(5s)-3-[(10r)-10-hydroxy-10-{(2r,2'r,5r,5'r)-5'-[(1s)-1-hydroxyundecyl]octahydro-2,2'-bifuran-5-yl}decyl]-5-methyl-2(5h)-furanone	0.000877013	1.55378	NA	level4	ChemSpider	NA	NA	NA	NA	NA	NA	NA	NA	NA	Down	1.41383e+06	1.33563e+06	1.40919e+06	1.36627e+06	1.41384e+06	1.22574e+06	1.56327e+06	1.54506e+06	1.04471e+06	1.44311e+06	1.50329e+06	960417	1.16571e+06	3.36946e+06	2.31078e+06	1.10132e+06	1.13518e+06	5.31979e+06	3.02271e+06	7.13787e+06	2.02157e+06	1.62272e+06	1.99027e+06	1.61177e+06
9.129_622.51685	0.132976	0.0138559	0.0342933	1.2726	Disease:Healthy	NEG	9.129	622.517	C38 H70 O6	(5s)-3-[(2r,15r)-2,15-dihydroxy-15-{(2r,5r)-5-[(1r)-1-hydroxytetradecyl]tetrahydro-2-furanyl}pentadecyl]-5-methyl-2(5h)-furanone	-0.000394458	-0.63365	NA	level4	ChemSpider	NA	NA	NA	NA	NA	NA	NA	NA	NA	Down	42233.7	37060	39272.1	37725.9	40756.2	39390.4	39686.9	44951.2	45937.8	31353.1	38386.4	8478.14	17634.5	35592.3	25717.8	190764	1.08248e+06	704539	513097	234749	99488.5	3527.57	3443.41	3730.83
10.02_422.37615	0.266433	4.68317e-06	9.48098e-05	1.65144	Disease:Healthy	NEG	10.02	422.376	C27 H50 O3	(5z,9z)-2-methoxy-5,9-hexacosadienoic acid	0.000152029	0.359938	NA	level4	ChemSpider	NA	NA	NA	NA	NA	NA	NA	NA	NA	Down	811351	635372	740137	794811	770051	696032	752465	693271	665377	622250	1.0297e+06	989099	1.09818e+06	751228	1.71465e+06	637932	855529	2.32165e+06	2.70023e+06	687539	1.29053e+06	753879	931393	2.00292e+06
9.987_406.38107	0.118106	2.93865e-07	1.24836e-05	2.25393	Disease:Healthy	POS	9.987	406.381	C27 H50 O2	(5z,9z)-5,9-heptacosadienoic acid	-6.82166e-06	-0.0167864	NA	level4	ChemSpider	NA	NA	NA	NA	NA	NA	NA	NA	NA	Down	744933	686272	952377	643077	745794	814084	776183	710581	675942	901968	715434	1.24125e+06	1.64638e+06	2.2201e+06	2.44291e+06	844159	1.06378e+06	3.42603e+06	1.88006e+06	1.56167e+06	2.28633e+06	2.11712e+06	1.68633e+06	4.34114e+06
9.4_510.39194	0.191234	8.96379e-07	2.7256e-05	1.7958	Disease:Healthy	NEG	9.4	510.392	C26 H57 N O6 P	(7r)-4,7-dihydroxy-n,n,n-trimethyl-3,5,9-trioxa-4-phosphaheptacosan-1-aminium 4-oxide	-0.000413159	-0.809493	NA	level4	ChemSpider	NA	NA	NA	NA	NA	NA	NA	NA	NA	Down	5.90216e+06	5.73144e+06	6.2575e+06	5.13478e+06	6.23303e+06	5.84217e+06	5.83935e+06	5.73986e+06	6.10944e+06	5.72595e+06	5.7777e+06	4.4234e+06	1.04339e+07	8.06036e+06	1.72798e+07	4.55659e+06	6.52931e+06	1.83063e+07	9.39836e+06	4.74909e+06	1.03902e+07	8.41548e+06	9.34341e+06	8.84916e+06
6.912_351.24092	0.139018	0.00395264	0.0132163	1.44914	Disease:Healthy	POS	6.912	351.241	C20 H33 N O4	(9z)-3-oxo-n-[(3s)-2-oxotetrahydro-3-furanyl]-9-hexadecenamide	-3.77243e-05	-0.107403	NA	level4	ChemSpider	NA	NA	NA	NA	NA	NA	NA	NA	NA	Down	199525	198321	173239	184578	182074	202137	178944	176192	195247	171897	212951	1.23852e+06	49801.7	10882.7	85556	1.14548e+06	156260	26160.8	1.1532e+06	11473.7	188976	1.76896e+06	120973	207431
8.831_415.30815	0.204791	0.000599159	0.00318595	1.53995	Disease:Healthy	POS	8.831	415.308	C26 H41 N O3	(9z,12z)-n-[2-(3,4-dihydroxyphenyl)ethyl]-9,12-octadecadienamide	-0.000494288	-1.19017	NA	level4	ChemSpider	NA	NA	NA	NA	NA	NA	NA	NA	NA	Down	583135	623080	649560	620470	647429	630902	635128	588300	664552	579326	654311	5.7535e+06	1.10534e+06	3.78889e+06	2.04697e+06	1.49981e+06	531234	41051.6	1.6431e+06	601265	1.43468e+06	918431	914532	703653
10.094_252.24530	0.126195	3.06309e-08	2.53324e-06	2.11483	Disease:Healthy	POS	10.094	252.245	C17 H32 O	(e)-14-methyl-8-hexadecenal	-1.68638e-05	-0.0668549	NA	level4	ChemSpider	NA	NA	NA	NA	NA	NA	NA	NA	NA	Down	1.46194e+06	1.09285e+06	1.32211e+06	1.33454e+06	1.718e+06	1.32606e+06	1.61888e+06	1.36736e+06	1.20317e+06	1.26312e+06	1.54315e+06	2.41656e+06	3.76194e+06	4.55576e+06	3.28385e+06	1.7298e+06	1.89762e+06	4.94573e+06	4.61734e+06	2.44336e+06	4.20222e+06	2.76891e+06	3.55326e+06	6.10675e+06
10.103_180.15151	0.219331	2.14752e-08	2.03595e-06	1.76924	Disease:Healthy	POS	10.103	180.152	C12 H20 O	(e,e)-2,4-dodecadienal	8.99463e-05	0.499281	NA	level4	ChemSpider	NA	HMDB0039590	Organic oxygen compounds	Carbonyl compounds	Organooxygen compounds	Organic oxygen compounds	NA	NA	NA	Down	1.14408e+07	1.23365e+07	1.14999e+07	1.21888e+07	1.19702e+07	1.19841e+07	1.29731e+07	1.13189e+07	1.16658e+07	1.19115e+07	1.21502e+07	1.79612e+07	3.21752e+07	1.784e+07	2.94749e+07	1.72566e+07	1.90336e+07	3.20098e+07	4.6942e+07	2.48477e+07	3.61987e+07	2.54132e+07	3.78592e+07	4.22751e+07
0.704_164.06851	0.189091	3.09282e-09	5.9883e-07	1.80166	Disease:Healthy	NEG	0.704	164.069	C6 H12 O5	╬æ-l-fucopyranose	3.64839e-05	0.22237	NA	level4	ChemSpider	C20835	HMDB0059624	Organic oxygen compounds	Carbohydrates and carbohydrate conjugates	Organooxygen compounds	Carbohydrates	NA	NA	NA	Down	1.54833e+07	1.65492e+07	1.55631e+07	1.63226e+07	1.64045e+07	1.57285e+07	1.61111e+07	1.63634e+07	1.65813e+07	1.6381e+07	1.49506e+07	2.20431e+07	4.27781e+07	2.80723e+07	3.55706e+07	1.16004e+07	2.95975e+07	3.85405e+07	1.99115e+07	3.27943e+07	3.62416e+07	3.76909e+07	4.40607e+07	2.88163e+07
11.709_741.56798	0.282533	1.09429e-05	0.000181469	1.58351	Disease:Healthy	POS	11.709	741.568	C42 H80 N O7 P	1-(1z-hexadecenyl)-2-(9z,12z-octadecadienoyl)-sn-glycero-3-phosphocholine	0.000742239	1.00091	NA	level4	ChemSpider	NA	HMDB0011211	Lipids and lipid-like molecules	Glycerophosphocholines	Glycerophospholipids	Glycerophospholipids[GP]	NA	NA	NA	Down	7.78792e+06	8.2678e+06	8.09631e+06	7.91052e+06	8.05054e+06	7.98067e+06	7.81521e+06	8.18952e+06	7.76255e+06	8.25366e+06	7.9619e+06	9.25734e+06	1.6046e+07	1.34567e+07	1.19238e+07	1.17367e+07	1.18433e+07	1.14637e+07	1.31501e+07	1.28993e+07	1.36488e+07	1.36437e+07	1.91389e+07	1.37879e+07
11.629_723.52115	0.518122	0.0014199	0.00590283	1.02226	Disease:Healthy	POS	11.629	723.521	C41 H74 N O7 P	1-(1z-hexadecenyl)-2-arachidonoyl-sn-glycero-3-phosphoethanolamine	0.00085634	1.18357	NA	level4	ChemSpider	NA	HMDB0011352	Lipids and lipid-like molecules	Glycerophosphoethanolamines	Glycerophospholipids	Amines and derivatives	NA	NA	NA	Down	1.89755e+06	2.05452e+06	1.88701e+06	1.8259e+06	1.94537e+06	1.83886e+06	1.98903e+06	1.9454e+06	1.8921e+06	1.92916e+06	1.89216e+06	1.7386e+06	1.43739e+06	2.91729e+06	4.57509e+06	1.58956e+06	1.74002e+06	2.75043e+06	2.04208e+06	2.45185e+06	1.95411e+06	2.96984e+06	2.28133e+06	2.67754e+06
12.358_751.55219	0.445245	0.000396959	0.00245899	1.20012	Disease:Healthy	POS	12.358	751.552	C43 H78 N O7 P	1-(1z-octadecenyl)-2-arachidonoyl-sn-glycero-3-phosphoethanolamine	0.000599042	0.797074	NA	level4	ChemSpider	NA	HMDB0005779	Lipids and lipid-like molecules	Glycerophosphoethanolamines	Glycerophospholipids	Amines and derivatives	NA	NA	NA	Down	1.96626e+06	2.06516e+06	2.04041e+06	2.14389e+06	2.18407e+06	2.11832e+06	2.17119e+06	2.29335e+06	2.23706e+06	1.46958e+06	2.455e+06	2.31971e+06	1.86623e+06	2.53503e+06	3.3239e+06	2.15217e+06	2.17353e+06	2.88641e+06	2.47202e+06	3.52729e+06	2.68324e+06	3.9439e+06	3.10155e+06	3.29031e+06
9.96_568.47108	0.165995	1.02303e-07	5.9797e-06	1.90041	Disease:Healthy	NEG	9.96	568.471	C34 H64 O6	1-(decanoyloxy)-3-(octanoyloxy)-2-propanyl 11-methyldodecanoate	0.000787492	1.38528	NA	level4	ChemSpider	NA	HMDB0072546	Lipids and lipid-like molecules	Triradylcglycerols	Glycerolipids	Glycerolipids[GL]	NA	NA	NA	Down	3.37167e+06	2.93764e+06	5.30278e+06	3.21161e+06	4.08262e+06	3.30235e+06	4.12426e+06	4.31317e+06	3.06029e+06	4.04259e+06	3.32091e+06	4.9219e+06	4.7182e+06	8.26736e+06	7.0281e+06	2.12549e+06	3.35435e+06	1.12051e+07	9.99462e+06	6.18501e+06	8.20904e+06	5.2403e+06	5.63241e+06	1.17469e+07
9.03_444.28770	0.00532912	4.77289e-08	3.37502e-06	2.73113	Disease:Healthy	POS	9.03	444.288	C27 H40 O5	1,25-dihydroxyvitamin d3-26,23-lactone	0.000129108	0.290595	NA	level4	ChemSpider	NA	HMDB0000969	Lipids and lipid-like molecules	Vitamin D and derivatives	Steroids and steroid derivatives	Vitamins and derivatives	NA	NA	NA	Down	2.47735e+06	2.52496e+06	888349	2.42258e+06	2.47074e+06	2.23076e+06	2.15949e+06	2.01689e+06	1.998e+06	1.99267e+06	2.04606e+06	3.56047e+06	2.65846e+07	1.34699e+06	577806	6.38958e+07	2.947e+06	1.22798e+06	4.33847e+06	437712	101680	1.19954e+06	971561	666277
11.754_771.57903	0.471445	0.000198048	0.00158724	1.15273	Disease:Healthy	POS	11.754	771.579	C43 H82 N O8 P	1,2-dioleoyl-sn-glycero-3-phospho-n,n-dimethylethanolamine	0.00122232	1.58418	NA	level4	ChemSpider	NA	HMDB0010564	Lipids and lipid-like molecules	Glycerophosphoethanolamines	Glycerophospholipids	Amines and derivatives	NA	NA	NA	Down	5.82879e+06	5.82879e+06	5.82879e+06	5.82879e+06	5.82879e+06	5.82879e+06	5.82879e+06	5.82879e+06	5.82879e+06	5.82879e+06	5.82879e+06	7.32393e+06	8.39619e+06	7.57234e+06	5.46255e+06	9.44492e+06	7.72452e+06	7.66328e+06	9.49935e+06	1.08949e+07	1.00885e+07	6.30619e+06	9.45675e+06	1.24761e+07
3.485_210.07543	0.44191	0.00906445	0.0245359	1.30183	Disease:Healthy	POS	3.485	210.075	C8 H10 N4 O3	1,3,7-trimethyluric acid	0.000139023	0.661779	NA	level4	ChemSpider	C16361	HMDB0002123	Organoheterocyclic compounds	Purines and purine derivatives	Imidazopyrimidines	Purines and derivatives	Biosynthesis of other secondary metabolites	Caffeine metabolism	map00232 Caffeine metabolism; map01120 Microbial metabolism in diverse environments	Down	559152	575044	563503	565852	572294	539728	576101	531293	560293	598706	564678	1.23234e+06	3.07459e+06	128053	120105	1.46738e+06	779002	1.94719e+06	1.36307e+06	2.08806e+06	1.32062e+06	1.73491e+06	1.41613e+06	193644
9.888_412.35558	0.265012	1.75904e-06	4.48354e-05	1.64506	Disease:Healthy	NEG	9.888	412.356	C25 H48 O4	1,3-dihydroxy-2-propanyl (13z)-13-docosenoate	0.000317496	0.769958	NA	level4	ChemSpider	NA	HMDB0011552	Lipids and lipid-like molecules	Monoradylglycerols	Glycerolipids	Glycerolipids[GL]	NA	NA	NA	Down	3.75172e+06	3.90541e+06	3.66894e+06	3.64142e+06	3.76533e+06	3.70586e+06	4.55166e+06	3.92594e+06	2.75557e+06	4.11746e+06	4.11245e+06	2.0124e+06	6.81627e+06	6.55904e+06	9.18104e+06	2.66699e+06	6.15225e+06	7.36584e+06	9.44706e+06	4.91595e+06	5.64994e+06	4.20728e+06	7.44841e+06	8.71587e+06
9.726_410.33993	0.285602	6.52359e-06	0.000120462	1.53661	Disease:Healthy	NEG	9.726	410.34	C25 H46 O4	1,3-dihydroxy-2-propanyl (13z,16z)-13,16-docosadienoate	0.000319725	0.779171	NA	level4	ChemSpider	NA	HMDB0011553	Lipids and lipid-like molecules	Monoradylglycerols	Glycerolipids	Glycerolipids[GL]	NA	NA	NA	Down	1.51042e+06	1.52384e+06	1.61295e+06	1.57801e+06	1.50197e+06	1.46402e+06	1.56101e+06	1.62127e+06	1.42944e+06	1.61878e+06	1.50841e+06	1.28163e+06	2.5246e+06	3.71684e+06	3.39788e+06	1.50319e+06	2.00663e+06	2.95825e+06	3.05919e+06	4.03324e+06	2.83795e+06	1.36451e+06	1.68176e+06	2.93095e+06
9.984_442.40228	0.22452	8.70414e-07	2.68516e-05	1.80627	Disease:Healthy	POS	9.984	442.402	C27 H54 O4	1,3-dihydroxy-2-propanyl tetracosanoate	6.52257e-05	0.147435	NA	level4	ChemSpider	NA	HMDB0011558	Lipids and lipid-like molecules	Monoradylglycerols	Glycerolipids	Glycerolipids[GL]	NA	NA	NA	Down	2.17813e+06	2.06865e+06	2.58143e+06	2.366e+06	1.97458e+06	2.27392e+06	2.23127e+06	2.35515e+06	2.21296e+06	2.34048e+06	2.04507e+06	2.72267e+06	3.50522e+06	4.65269e+06	6.71374e+06	2.21185e+06	3.64721e+06	6.99534e+06	4.78875e+06	3.04272e+06	5.81854e+06	3.97553e+06	3.27839e+06	5.83661e+06
9.438_456.38212	0.17788	1.13406e-06	3.24123e-05	1.95403	Disease:Healthy	NEG	9.438	456.382	C27 H52 O5	1,3-dilaurin	0.000649482	1.42311	NA	level4	ChemSpider	NA	HMDB0093028	Lipids and lipid-like molecules	Diradylglycerols	Glycerolipids	Glycerolipids[GL]	NA	NA	NA	Down	650124	618147	696901	759615	765015	628173	692320	674589	646400	781179	655126	901663	1.35594e+06	1.46472e+06	1.63679e+06	728852	935327	1.80341e+06	1.63299e+06	819424	1.37167e+06	993121	1.23467e+06	2.28787e+06
10.098_312.26639	0.137814	4.85301e-08	3.3812e-06	2.05503	Disease:Healthy	POS	10.098	312.266	C19 H36 O3	10-oxononadecanoic acid	-5.5374e-05	-0.177329	NA	level4	ChemSpider	NA	NA	NA	NA	NA	NA	NA	NA	NA	Down	2.77417e+07	2.98446e+07	2.42376e+07	2.91692e+07	2.85096e+07	2.61939e+07	3.14217e+07	2.72162e+07	2.62277e+07	2.86419e+07	2.7696e+07	5.02676e+07	6.66348e+07	6.65995e+07	7.94932e+07	3.11423e+07	3.9429e+07	1.02158e+08	1.03167e+08	5.41947e+07	9.44656e+07	6.56239e+07	8.38404e+07	1.55838e+08
8.895_312.22995	0.51389	0.000851449	0.00407333	1.05727	Disease:Healthy	POS	8.895	312.23	C18 H32 O4	15,16-dihode	-0.000104389	-0.334333	NA	level4	ChemSpider	NA	HMDB0010208	Lipids and lipid-like molecules	Lineolic acids and derivatives	Fatty Acyls	Fatty acyls[FA]	NA	NA	NA	Down	1.39224e+06	1.46541e+06	1.49773e+06	1.78879e+06	1.63912e+06	1.28921e+06	1.48374e+06	1.46255e+06	1.61768e+06	1.48894e+06	1.5589e+06	2.76139e+06	4.7749e+06	2.55852e+06	2.27256e+06	3.95739e+06	2.15442e+06	2.42316e+06	2.14533e+06	1.88419e+06	1.45504e+06	1.96832e+06	4.01096e+06	2.55706e+06
10.066_380.36543	0.165162	1.31791e-06	3.64606e-05	2.03608	Disease:Healthy	POS	10.066	380.365	C25 H48 O2	16-pentacosenoic acid	3.31284e-06	0.00870963	NA	level4	ChemSpider	NA	NA	NA	NA	NA	NA	NA	NA	NA	Down	766149	832972	762060	785929	1.04515e+06	759837	769704	870927	802898	817716	831135	1.45856e+06	1.68089e+06	2.09041e+06	2.44348e+06	755355	1.22751e+06	2.35445e+06	1.81229e+06	1.13679e+06	1.89988e+06	1.36152e+06	2.10682e+06	2.58482e+06
9.962_458.33729	0.480515	0.000513893	0.00287411	1.04573	Disease:Healthy	POS	9.962	458.337	C29 H46 O4	18-acetoxy-1alpha-hydroxyvitamin d3	-0.00232126	-5.0645	NA	level4	ChemSpider	NA	NA	NA	NA	NA	NA	NA	NA	NA	Down	3.07466e+06	2.35305e+06	1.53025e+06	1.44444e+06	1.72843e+06	2.7768e+06	1.59521e+06	2.5206e+06	1.44387e+06	2.58258e+06	1.92045e+06	1.7267e+06	3.58444e+06	2.76069e+06	5.63417e+06	1.89193e+06	3.70274e+06	3.09857e+06	4.20708e+06	3.83164e+06	4.00629e+06	2.91718e+06	5.22496e+06	3.04601e+06
11.843_743.58368	0.379115	5.52849e-05	0.00064147	1.34563	Disease:Healthy	POS	11.843	743.584	C42 H82 N O7 P	1-hexadecyl-2-[(9z,12z)-octadecadienoyl]-sn-glycero-3-phosphocholine	0.000788491	1.06039	NA	level4	ChemSpider	NA	HMDB0011151	Lipids and lipid-like molecules	Glycerophosphocholines	Glycerophospholipids	Glycerophospholipids[GP]	NA	NA	NA	Down	4.89165e+06	4.89165e+06	4.89165e+06	4.89165e+06	4.89165e+06	4.89165e+06	4.89165e+06	4.89165e+06	4.89165e+06	4.89165e+06	4.89165e+06	5.96027e+06	8.93984e+06	7.45332e+06	5.51735e+06	5.39483e+06	7.86335e+06	7.29656e+06	8.86668e+06	8.62547e+06	8.12734e+06	8.2203e+06	9.75783e+06	5.9318e+06
9.303_519.33258	0.437669	1.13234e-08	1.40593e-06	1.18432	Disease:Healthy	POS	9.303	519.333	C26 H50 N O7 P	1-linoleoyl-2-hydroxy-sn-glycero-3-pc	9.29567e-05	0.178993	NA	level4	ChemSpider	NA	HMDB0010386	Lipids and lipid-like molecules	Glycerophosphocholines	Glycerophospholipids	Glycerophospholipids[GP]	NA	NA	NA	Down	4.61119e+08	4.61119e+08	4.61119e+08	4.61119e+08	4.61119e+08	4.61119e+08	4.61119e+08	4.61119e+08	4.61119e+08	4.61119e+08	4.61119e+08	7.50031e+08	1.05405e+09	5.19433e+08	6.46681e+08	1.27178e+09	5.5198e+08	5.48878e+08	8.47673e+08	8.40897e+08	8.42332e+08	8.81503e+08	1.34001e+09	1.13273e+09
9.318_477.28571	0.482459	0.000255666	0.00187859	1.03752	Disease:Healthy	POS	9.318	477.286	C23 H44 N O7 P	1-linoleoyl-sn-glycero-3-phosphoethanolamine	0.000173318	0.363133	NA	level4	ChemSpider	NA	HMDB0011507	Lipids and lipid-like molecules	Glycerophosphoethanolamines	Glycerophospholipids	Amines and derivatives	NA	NA	NA	Down	2.64749e+07	2.47114e+07	2.61314e+07	2.49434e+07	2.56786e+07	2.50698e+07	2.60652e+07	2.55652e+07	2.41568e+07	2.51576e+07	2.72067e+07	3.28033e+07	5.36335e+07	3.05217e+07	3.66437e+07	8.14111e+07	1.90524e+07	2.12963e+07	8.57919e+07	5.51331e+07	3.95099e+07	3.83003e+07	7.36122e+07	6.63405e+07
0.664_214.05669	0.448971	0.00128939	0.00547443	1.34372	Disease:Healthy	NEG	0.664	214.057	C12 H10 N2 S	1-methyl-3-(2-thiazolyl)-1h-indole	0.000221666	1.03555	NA	level4	ChemSpider	NA	HMDB0034965	Organoheterocyclic compounds	N-alkylindoles	Indoles and derivatives	Indole and derivatives	NA	NA	NA	Down	4.2037e+06	5.03088e+06	4.6518e+06	4.88405e+06	4.31208e+06	4.77287e+06	4.65691e+06	4.9317e+06	4.70606e+06	5.39123e+06	3.69107e+06	7.22685e+06	8.8895e+06	4.18745e+06	8.68676e+06	7.25763e+06	6.23826e+06	8.88822e+06	7.22394e+06	5.96196e+06	8.40133e+06	3.0788e+06	9.52867e+06	9.767e+06
2.319_182.04418	0.316372	0.000523943	0.00290409	1.52253	Disease:Healthy	POS	2.319	182.044	C6 H6 N4 O3	1-Methyluric acid	0.000189944	1.0434	NA	level4	ChemSpider	C16359	HMDB0003099	Organoheterocyclic compounds	Purines and purine derivatives	Imidazopyrimidines	Purines and derivatives	Biosynthesis of other secondary metabolites	Caffeine metabolism	map00232 Caffeine metabolism	Down	794732	904170	771665	633815	719376	794650	770256	729397	792893	766090	769027	4.80177e+06	1.2725e+06	1.18049e+06	3.42534e+06	3.03744e+06	2.03303e+06	1.33921e+06	9.58954e+06	82850.5	666786	1.03854e+06	2.3112e+06	2.3446e+06
9.667_386.34001	0.113968	1.34131e-09	3.99094e-07	2.04416	Disease:Healthy	NEG	9.667	386.34	C23 H46 O4	1-Monoarachidin	0.000403079	1.04333	NA	level4	ChemSpider	NA	NA	NA	NA	NA	NA	NA	NA	NA	Down	455389	530652	468875	541140	512431	473606	467727	513673	501026	497297	493478	499056	1.01996e+06	1.15277e+06	1.08687e+06	349075	377501	2.00868e+06	1.09232e+06	562268	1.2678e+06	531103	627324	1.48694e+06
11.176_765.52904	0.404685	0.000248678	0.00184468	1.31296	Disease:Healthy	POS	11.176	765.529	C43 H76 N O8 P	1-oleoyl-2-arachidonoyl-sn-glycerol-3-phosphoethanolamine	-0.00181624	-2.37252	NA	level4	ChemSpider	NA	HMDB0009069	Lipids and lipid-like molecules	Glycerophosphoethanolamines	Glycerophospholipids	Amines and derivatives	NA	NA	NA	Down	1.60504e+06	1.46118e+06	1.47616e+06	1.56314e+06	1.54617e+06	1.40849e+06	1.54122e+06	1.50584e+06	1.53166e+06	1.47728e+06	1.57407e+06	2.34123e+06	1.98978e+06	1.93965e+06	1.51846e+06	2.66679e+06	2.31982e+06	1.9696e+06	2.26905e+06	2.76586e+06	2.90848e+06	1.62594e+06	3.46789e+06	3.58642e+06
12.504_795.61528	0.498859	0.000383446	0.00241565	1.01283	Disease:Healthy	POS	12.504	795.615	C46 H86 N O7 P	1-o-octadecyl-2-arachidonoyl-sn-glycero-3-phosphocholine	0.001088	1.3675	NA	level4	ChemSpider	NA	HMDB0013420	Lipids and lipid-like molecules	Glycerophosphocholines	Glycerophospholipids	Glycerophospholipids[GP]	NA	NA	NA	Down	5.39081e+06	5.54694e+06	5.46479e+06	5.53372e+06	5.95436e+06	5.38155e+06	5.56395e+06	5.41398e+06	5.57938e+06	5.60062e+06	5.59362e+06	8.39607e+06	8.37095e+06	5.67277e+06	6.31228e+06	5.21156e+06	1.10039e+07	5.67664e+06	5.97674e+06	8.75379e+06	7.35134e+06	9.26475e+06	1.02933e+07	6.31719e+06
0.658_204.02792	0.519897	0.00709006	0.0204855	1.15496	Disease:Healthy	NEG	0.658	204.028	C7 H8 O7	1-oxo-1,2,4-butanetricarboxylic acid	0.000912572	4.4728	NA	level4	ChemSpider	C05533	NA	NA	NA	NA	NA	Global and overview maps	2-Oxocarboxylic acid metabolism	map01210 2-Oxocarboxylic acid metabolism	Down	4.06733e+06	4.06733e+06	4.06733e+06	4.06733e+06	4.06733e+06	4.06733e+06	4.06733e+06	4.06733e+06	4.06733e+06	4.06733e+06	4.06733e+06	1.76255e+07	4.73266e+06	1.45335e+07	8.48225e+06	8.52961e+06	3.22439e+06	3.65607e+06	6.98601e+06	6.34688e+06	6.55947e+06	5.55958e+06	2.87973e+06	1.67547e+07
11.811_793.59915	0.503213	0.000153483	0.00135897	1.05604	Disease:Healthy	POS	11.811	793.599	C46 H84 N O7 P	1-stearoyl-2-arachidonoylplasmenylcholine	0.00061285	0.772241	NA	level4	ChemSpider	NA	HMDB0011253	Lipids and lipid-like molecules	Glycerophosphocholines	Glycerophospholipids	Glycerophospholipids[GP]	NA	NA	NA	Down	1.36514e+07	1.50645e+07	1.38415e+07	1.40773e+07	1.42436e+07	1.4265e+07	1.40655e+07	1.3747e+07	1.45767e+07	1.37825e+07	1.45416e+07	2.4069e+07	1.82286e+07	1.96339e+07	1.87245e+07	1.61399e+07	2.21333e+07	1.89663e+07	1.52837e+07	1.79056e+07	1.93696e+07	2.22145e+07	2.947e+07	2.03092e+07
0.617_426.02407	0.356708	0.000154895	0.0013622	1.55175	Disease:Healthy	NEG	0.617	426.024	C17 H14 O11 S	2-(3,4-dihydroxyphenyl)-5-hydroxy-3,6-dimethoxy-4-oxo-4h-chromen-7-yl hydrogen sulfate	-0.0016143	-3.78921	NA	level4	ChemSpider	NA	NA	NA	NA	NA	NA	NA	NA	NA	Down	1.09977e+06	1.82062e+06	1.7515e+06	1.42689e+06	1.58096e+06	1.48177e+06	1.83101e+06	1.40022e+06	1.2116e+06	1.66425e+06	1.64656e+06	2.60105e+06	2.76728e+06	2.02749e+06	1.93123e+06	2.11488e+06	3.21223e+06	2.35417e+06	1.97251e+06	2.97182e+06	3.18972e+06	682018	2.10438e+06	2.18116e+06
9.963_540.43908	0.246507	2.17285e-06	5.08788e-05	1.70252	Disease:Healthy	POS	9.963	540.439	C32 H60 O6	2,3-bis(octanoyloxy)propyl 10-methyldodecanoate	8.85431e-05	0.163836	NA	level4	ChemSpider	NA	HMDB0071246	Lipids and lipid-like molecules	Triradylcglycerols	Glycerolipids	Glycerolipids[GL]	NA	NA	NA	Down	4.44697e+06	6.41131e+06	6.1646e+06	6.09163e+06	4.82383e+06	6.35935e+06	6.14155e+06	4.07799e+06	6.31498e+06	5.6401e+06	5.98043e+06	5.61817e+06	9.02689e+06	7.05261e+06	1.77348e+07	8.11468e+06	1.02413e+07	1.65847e+07	1.90128e+07	9.65918e+06	1.3998e+07	9.07852e+06	1.19694e+07	1.49384e+07
9.513_498.39204	0.190464	1.39742e-05	0.000218143	1.84736	Disease:Healthy	NEG	9.513	498.392	C29 H54 O6	2,3-bis(octanoyloxy)propyl decanoate	3.52036e-06	0.00706344	NA	level4	ChemSpider	NA	HMDB0072251	Lipids and lipid-like molecules	Triradylcglycerols	Glycerolipids	Glycerolipids[GL]	NA	NA	NA	Down	711099	743222	790966	745895	749177	734147	729868	774433	690472	788955	742719	705237	1.43832e+06	888332	3.01455e+06	758715	1.28469e+06	1.7634e+06	2.81287e+06	535219	1.43155e+06	732952	1.30685e+06	1.03054e+06
9.736_540.43826	0.140779	1.14504e-07	6.38458e-06	2.08927	Disease:Healthy	NEG	9.736	540.438	C32 H60 O6	2,3-bis(octanoyloxy)propyl tridecanoate	-0.000724873	-1.34127	NA	level4	ChemSpider	NA	HMDB0072647	Lipids and lipid-like molecules	Triradylcglycerols	Glycerolipids	Glycerolipids[GL]	NA	NA	NA	Down	2.47377e+07	2.37593e+07	2.43015e+07	2.54553e+07	2.4815e+07	2.49219e+07	2.33402e+07	2.62537e+07	2.0535e+07	2.67959e+07	2.58131e+07	2.84196e+07	4.85365e+07	3.79815e+07	8.50826e+07	3.74478e+07	3.38001e+07	3.3236e+07	7.53548e+07	3.84783e+07	6.13486e+07	9.41889e+07	5.35217e+07	7.01911e+07
8.895_326.24558	0.470991	0.000330544	0.00222567	1.11157	Disease:Healthy	POS	8.895	326.246	C19 H34 O4	2,4-dihydroxyheptadec-16-ynyl acetate	-0.000128305	-0.393277	NA	level4	ChemSpider	NA	HMDB0031048	Lipids and lipid-like molecules	Fatty alcohols	Fatty Acyls	Fatty acyls[FA]	NA	NA	NA	Down	1.07616e+06	1.01221e+06	1.13559e+06	1.13701e+06	1.05907e+06	1.11758e+06	1.03175e+06	985775	1.05e+06	1.28355e+06	1.03439e+06	2.32108e+06	4.11656e+06	1.8832e+06	1.7521e+06	2.5986e+06	1.54717e+06	2.58839e+06	1.72469e+06	1.45294e+06	1.14502e+06	1.58094e+06	3.51662e+06	1.86076e+06
9.22_654.45258	0.186075	0.0128187	0.0322499	1.057	Disease:Healthy	POS	9.22	654.453	C37 H66 O7 S	2-[(z,9r)-3-methyl-9-[(5z,9z)-tetracosa-5,9-dienoyl]oxy-dec-2-enoyl]oxyethanesulfonic acid	-0.000341629	-0.522008	NA	level4	ChemSpider	NA	NA	NA	NA	NA	NA	NA	NA	NA	Down	38684.6	37388.1	35664.1	39653.8	34445.4	43889.6	42492.9	43145.8	25048	59005.2	30139.2	34108	53308.4	58402.1	39935.6	261900	1.84249e+06	1.04557e+06	711376	477154	130493	27488.3	31314.6	51591.2
9.755_460.31678	0.453093	0.00169315	0.00676391	1.03358	Disease:Healthy	POS	9.755	460.317	C28 H44 O5	2-{(1r,2r,5r)-2-[(4s,4as,6s,8as)-4,6-dihydroxy-8a-methyl-1-oxo-1,4,4a,5,6,7,8,8a-octahydro-2-naphthalenyl]-1-methyl-5-[(2r,3e)-5-methyl-3-hexen-2-yl]cyclopentyl}ethyl acetate	-0.00209581	-4.55296	NA	level4	ChemSpider	NA	NA	NA	NA	NA	NA	NA	NA	NA	Down	1.23382e+06	936704	1.87151e+06	1.57735e+06	1.31263e+06	1.29163e+06	1.36051e+06	1.43673e+06	1.04067e+06	1.37426e+06	1.5394e+06	1.25997e+06	2.09027e+06	2.95854e+06	967733	1.18252e+06	628658	4.3685e+06	2.02777e+06	2.84077e+06	2.53643e+06	4.57573e+06	874422	2.86245e+06
7.548_396.19730	0.259771	6.80491e-05	0.000755734	1.64891	Disease:Healthy	NEG	7.548	396.197	C21 H32 O5 S	20-oxopregn-5-en-3-yl hydrogen sulfate	0.000256778	0.648106	NA	level4	ChemSpider	C18044	HMDB0000774	Lipids and lipid-like molecules	Sulfated steroids	Steroids and steroid derivatives	Steroids and derivatives	Lipid metabolism	Steroid hormone biosynthesis	map00140 Steroid hormone biosynthesis	Down	2.47732e+06	2.47732e+06	2.47732e+06	2.47732e+06	2.47732e+06	2.47732e+06	2.47732e+06	2.47732e+06	2.47732e+06	2.47732e+06	2.47732e+06	2.63102e+06	3.09264e+06	6.02427e+06	4.92781e+06	3.79002e+06	3.15171e+06	4.4981e+06	3.73963e+06	3.34568e+06	5.52482e+06	3.65222e+06	5.85457e+06	8.72896e+06
9.75_436.31655	0.210511	0.0029648	0.0105521	1.07729	Disease:Healthy	POS	9.75	436.317	C27 H42 F2 O2	24,24-difluoro-25-hydroxycholecalciferol	0.00125853	2.88445	NA	level4	ChemSpider	NA	NA	NA	NA	NA	NA	NA	NA	NA	Down	104427	99024.6	55935.2	110840	99910.6	93784.7	89983	81925.6	80710.7	114871	90478.6	28959.6	536704	44947.6	1.21697e+06	162166	256440	151491	119026	95799.5	72310.5	32765.3	35249.7	105654
9.266_438.33477	0.487094	0.00397707	0.0132808	1.21645	Disease:Healthy	NEG	9.266	438.335	C26 H46 O5	27-nor-5├«┬▓-cholestane-3├«┬▒,7├«┬▒,12├«┬▒,24,25-pentol	0.000248127	0.566068	NA	level4	ChemSpider	NA	HMDB0002126	Lipids and lipid-like molecules	Bile acids, alcohols and derivatives	Steroids and steroid derivatives	Bile acids, alcohols and derivatives	NA	NA	NA	Down	6.13245e+06	5.52322e+06	4.76675e+06	7.45094e+06	5.29625e+06	5.88589e+06	5.67926e+06	5.34448e+06	7.303e+06	5.16334e+06	5.52061e+06	3.18102e+06	3.89498e+06	4.07031e+06	5.17016e+06	3.77246e+06	4.86247e+06	6.50377e+06	1.48002e+07	4.44209e+06	1.15704e+07	9.27381e+06	1.34926e+07	5.2564e+06
8.608_454.32948	0.445769	0.00114579	0.00500413	1.27221	Disease:Healthy	NEG	8.608	454.329	C26 H46 O6	27-norcholestane-3,7,12,24,25,26-hexol, (3├«┬▒,5├«┬▓,7├«┬▒,12├«┬▒)-	4.46966e-05	0.0983793	NA	level4	ChemSpider	NA	HMDB0002157	Lipids and lipid-like molecules	Bile acids, alcohols and derivatives	Steroids and steroid derivatives	Bile acids, alcohols and derivatives	NA	NA	NA	Down	1.72882e+06	1.72882e+06	1.72882e+06	1.72882e+06	1.72882e+06	1.72882e+06	1.72882e+06	1.72882e+06	1.72882e+06	1.72882e+06	1.72882e+06	2.79908e+06	2.21121e+06	4.2636e+06	1.69092e+06	2.90205e+06	1.37854e+06	5.33448e+06	1.711e+06	4.18915e+06	1.83483e+06	2.66716e+06	3.18687e+06	3.76583e+06
10.977_688.55254	0.547749	0.000459985	0.00268867	1.03797	Disease:Healthy	POS	10.977	688.553	C38 H77 N2 O6 P	2-aminoethyl (2s,3r,4e)-2-(docosanoylamino)-3-hydroxy-4-tetradecen-1-yl hydrogen phosphate	0.000620164	0.900678	NA	level4	ChemSpider	NA	NA	NA	NA	NA	NA	NA	NA	NA	Down	2.52815e+06	2.50684e+06	2.63096e+06	2.54056e+06	2.66329e+06	2.54299e+06	2.54402e+06	2.57069e+06	2.5862e+06	2.60865e+06	2.52077e+06	2.28807e+06	2.20197e+06	1.85494e+06	1.80464e+06	2.82632e+06	3.14936e+06	2.26625e+06	3.45494e+06	3.03847e+06	2.38928e+06	1.90542e+06	3.42596e+06	3.4567e+06
8.527_304.12857	0.669648	0.017921	0.0421154	1.00238	Disease:Healthy	POS	8.527	304.129	C12 H20 N2 O7	2'-deoxymugineic acid	0.00152108	5.00148	NA	level4	ChemSpider	C15485	NA	NA	NA	NA	NA	NA	NA	NA	Down	5.18127e+06	5.33773e+06	5.29615e+06	5.35136e+06	5.38305e+06	5.28207e+06	5.28947e+06	5.27148e+06	5.44733e+06	5.05655e+06	5.44658e+06	1.79769e+07	5.23938e+06	4.84033e+06	1.3306e+07	8.59518e+06	1.19173e+07	1.0527e+07	5.78034e+06	5.03165e+06	1.00721e+07	7.89696e+06	1.09447e+07	8.04365e+06
10.159_398.37630	0.177398	2.03045e-07	9.41994e-06	1.91	Disease:Healthy	NEG	10.159	398.376	C25 H50 O3	2-hydroxy-22-methyltetracosanoic acid	0.000308955	0.775536	NA	level4	ChemSpider	NA	HMDB0040909	Lipids and lipid-like molecules	Fatty acids and conjugates	Fatty Acyls	Fatty acyls[FA]	NA	NA	NA	Down	1.59865e+06	1.61191e+06	1.58726e+06	1.59674e+06	1.59122e+06	1.58749e+06	1.60503e+06	1.63192e+06	1.50159e+06	1.68061e+06	1.58004e+06	2.46517e+06	3.33809e+06	3.52194e+06	4.52559e+06	1.03421e+06	1.79304e+06	5.53458e+06	3.8006e+06	1.59984e+06	3.29932e+06	3.02758e+06	2.99641e+06	5.60449e+06
9.208_414.33479	0.146179	2.14171e-05	0.000302721	1.69952	Disease:Healthy	NEG	9.208	414.335	C24 H46 O5	2-hydroxy-3-(octanoyloxy)propyl 11-methyldodecanoate	0.000269002	0.649238	NA	level4	ChemSpider	NA	HMDB0092910	Lipids and lipid-like molecules	Diradylglycerols	Glycerolipids	Glycerolipids[GL]	NA	NA	NA	Down	519601	519601	519601	519601	519601	519601	519601	519601	519601	519601	519601	325643	1.99385e+06	457283	3.21747e+06	620986	690937	403481	1.99684e+06	222468	375288	255793	247849	518326
9.278_442.36606	0.23649	5.93041e-06	0.000111809	1.74046	Disease:Healthy	NEG	9.278	442.366	C26 H50 O5	2-hydroxy-3-(octanoyloxy)propyl 13-methyltetradecanoate	0.000239504	0.541416	NA	level4	ChemSpider	NA	HMDB0093430	Lipids and lipid-like molecules	Diradylglycerols	Glycerolipids	Glycerolipids[GL]	NA	NA	NA	Down	3.81429e+06	3.78817e+06	3.91403e+06	3.70511e+06	3.93428e+06	3.86086e+06	3.84813e+06	3.95441e+06	3.31656e+06	4.05869e+06	4.02211e+06	3.18981e+06	6.67206e+06	5.06862e+06	1.13655e+07	3.89399e+06	5.64046e+06	8.35793e+06	1.09883e+07	3.11717e+06	8.2037e+06	4.21913e+06	1.04245e+07	6.90834e+06
10.094_555.48662	0.124108	1.66881e-09	4.01768e-07	2.11768	Disease:Healthy	POS	10.094	555.487	C33 H65 N O5	2-hydroxy-n-[(2s,3r,4e,6r)-1,3,6-trihydroxy-4-octadecen-2-yl]pentadecanamide	0.000345904	0.622706	NA	level4	ChemSpider	NA	NA	NA	NA	NA	NA	NA	NA	NA	Down	303765	361250	373361	277654	335034	344210	323387	306448	362976	313330	335247	472686	1.04681e+06	625203	1.31006e+06	506203	639582	1.01149e+06	2.52673e+06	931336	1.59345e+06	1.05945e+06	1.69274e+06	1.60942e+06
9.876_370.34499	0.347014	0.000181898	0.00150434	1.30682	Disease:Healthy	NEG	9.876	370.345	C23 H46 O3	2-hydroxytricosanoic acid	0.00029907	0.807546	NA	level4	ChemSpider	NA	NA	NA	NA	NA	NA	NA	NA	NA	Down	1.00469e+06	1.03138e+06	994909	948854	1.05869e+06	1.09449e+06	1.09738e+06	991613	766670	1.18672e+06	1.10006e+06	451186	1.09686e+06	1.88148e+06	1.66574e+06	538857	852154	2.91686e+06	1.79094e+06	1.42131e+06	1.49719e+06	1.35911e+06	1.17617e+06	2.72392e+06
0.955_145.03781	0.571695	0.000688019	0.00349814	1.14994	Disease:Healthy	POS	0.955	145.038	C5 H7 N O4	2-keto-glutaramic acid	0.000305482	2.10623	NA	level4	ChemSpider	C00940	HMDB0001552	Organic acids and derivatives	Short-chain keto acids and derivatives	Keto acids and derivatives	Organic acids	Amino acid metabolism	Alanine, aspartate and glutamate metabolism	map00250 Alanine, aspartate and glutamate metabolism; map01100 Metabolic pathways	Down	4.37425e+06	4.47065e+06	4.56082e+06	4.11924e+06	4.22717e+06	4.43103e+06	4.29558e+06	4.26337e+06	4.38052e+06	4.44429e+06	4.35063e+06	6.45792e+06	6.68784e+06	5.55977e+06	6.62463e+06	6.39014e+06	6.79267e+06	6.27874e+06	5.8167e+06	7.25392e+06	6.55358e+06	6.54162e+06	5.99418e+06	5.85801e+06
9.291_352.26156	0.233177	5.09459e-05	0.000602821	1.62939	Disease:Healthy	NEG	9.291	352.262	C21 H36 O4	2-monolinolenin	0.000203208	0.576866	NA	level4	ChemSpider	NA	HMDB0011540	Lipids and lipid-like molecules	Lineolic acids and derivatives	Fatty Acyls	Fatty acyls[FA]	NA	NA	NA	Down	556993	545204	545054	510644	567425	577674	568332	546702	480092	589611	563412	644481	308885	1.63708e+06	427751	969016	193544	2.2948e+06	643605	1.26776e+06	902336	2.13631e+06	970588	340864
9.656_368.32897	0.114896	1.70547e-09	4.01768e-07	1.93126	Disease:Healthy	POS	9.656	368.329	C23 H44 O3	2-oxotricosanoic acid	-7.90742e-05	-0.214684	NA	level4	ChemSpider	NA	NA	NA	NA	NA	NA	NA	NA	NA	Down	237787	249122	257262	240144	244416	236264	275133	247176	223477	282091	223943	245053	680043	633630	780884	185017	223237	1.37533e+06	672836	400479	731776	245852	482611	1.1246e+06
0.656_326.13265	0.463988	0.000663622	0.00341656	1.39097	Disease:Healthy	NEG	0.656	326.133	C20 H19 F O3	3-(4-fluorophenyl)-2,2,4-trimethyl-2h-chromen-7-yl acetate	0.000826483	2.5342	NA	level4	ChemSpider	C15056	NA	NA	NA	NA	NA	NA	NA	NA	Down	2.58202e+06	1.17498e+06	2.44659e+06	2.51888e+06	2.5363e+06	2.22334e+06	2.52819e+06	2.71699e+06	1.6692e+06	1.5287e+06	2.96362e+06	3.2652e+06	2.46363e+06	4.23579e+06	2.7807e+06	6.6877e+06	3.34342e+06	3.47785e+06	2.24279e+06	2.64829e+06	2.38097e+06	4.22243e+06	5.67979e+06	6.42806e+06
9.395_470.39768	0.291963	6.66971e-05	0.000744975	1.58413	Disease:Healthy	NEG	9.395	470.398	C28 H54 O5	3-(decanoyloxy)-2-hydroxypropyl pentadecanoate	0.000554819	1.17947	NA	level4	ChemSpider	NA	HMDB0093434	Lipids and lipid-like molecules	Diradylglycerols	Glycerolipids	Glycerolipids[GL]	NA	NA	NA	Down	508370	510361	509546	578603	516896	505138	526014	574625	453727	521538	551251	547335	842274	605456	1.29913e+06	643440	618040	1.03209e+06	1.32114e+06	504737	1.07285e+06	857097	1.13297e+06	1.03937e+06
7.035_181.11042	0.301849	0.000200282	0.00159413	1.38844	Disease:Healthy	POS	7.035	181.11	C10 H15 N O2	3,4-dimethoxyphenethylamine	0.000145318	0.802375	NA	level4	ChemSpider	NA	HMDB0041806	Benzenoids	Methoxybenzenes	Benzene and substituted derivatives	Benzene and derivatives	NA	NA	NA	Down	3.67816e+06	3.72947e+06	3.6315e+06	3.8425e+06	3.77359e+06	3.6874e+06	3.84062e+06	3.72241e+06	3.70066e+06	3.73857e+06	3.70167e+06	6.75393e+06	2.51944e+07	2.76312e+06	4.16035e+06	1.81125e+07	6.01735e+06	3.78953e+06	7.84694e+06	4.67136e+06	1.03981e+07	5.47124e+06	1.24075e+07	9.83011e+06
6.354_301.22530	0.132192	1.94864e-07	9.18333e-06	1.96529	Disease:Healthy	POS	6.354	301.225	C16 H31 N O4	3-[(2,6-dimethylheptanoyl)oxy]-4-(trimethylammonio)butanoate	-1.19896e-05	-0.0398027	NA	level4	ChemSpider	NA	HMDB0006320	Lipids and lipid-like molecules	Fatty acid esters	Fatty Acyls	Fatty acyls[FA]	NA	NA	NA	Down	1.64897e+06	1.63769e+06	1.61572e+06	1.58672e+06	1.76024e+06	1.65255e+06	1.6842e+06	1.63286e+06	1.61277e+06	1.61436e+06	1.71093e+06	3.29988e+06	5.00739e+06	1.16408e+06	5.61232e+06	5.86516e+06	9.4841e+06	4.83764e+06	3.44919e+06	1.20006e+06	2.32217e+06	1.21604e+06	9.27093e+06	5.18445e+06
9.887_424.35556	0.290805	4.06294e-06	8.44697e-05	1.53652	Disease:Healthy	NEG	9.887	424.356	C26 H48 O4	3-[(7z)-7-tetradecenoyloxy]dodecanoic acid	0.000295354	0.696007	NA	level4	ChemSpider	NA	NA	NA	NA	NA	NA	NA	NA	NA	Down	3.75289e+06	3.89e+06	3.40826e+06	3.44398e+06	3.60279e+06	4.60628e+06	3.78422e+06	3.61554e+06	2.7611e+06	4.85872e+06	3.59871e+06	4.11844e+06	7.91212e+06	1.03766e+07	1.02e+07	4.41798e+06	4.21482e+06	9.01906e+06	1.21852e+07	6.70986e+06	7.83028e+06	4.69617e+06	6.66069e+06	7.98625e+06
9.499_495.29619	0.420868	7.31976e-05	0.000795857	1.14322	Disease:Healthy	NEG	9.499	495.296	C23 H46 N O8 P	3-{[(2-aminoethoxy)(hydroxy)phosphoryl]oxy}-2-(nonanoyloxy)propyl nonanoate	9.115e-05	0.184031	NA	level4	ChemSpider	NA	NA	NA	NA	NA	NA	NA	NA	NA	Down	2.80701e+07	2.77416e+07	2.84502e+07	2.84447e+07	2.82076e+07	2.91488e+07	2.70615e+07	2.86479e+07	2.71616e+07	2.89705e+07	2.84818e+07	3.58435e+07	5.9813e+07	2.85893e+07	3.20429e+07	8.09541e+07	1.77593e+07	1.89486e+07	8.8087e+07	4.86829e+07	3.8753e+07	4.53684e+07	6.69224e+07	6.82886e+07
9.957_434.33834	0.225163	2.59122e-07	1.1368e-05	1.64707	Disease:Healthy	POS	9.957	434.338	C27 H46 O4	3├«┬▒,7├«┬▒-dihydroxy-5├«┬▓-cholestanoic acid	-0.00127123	-2.92682	NA	level4	ChemSpider	NA	HMDB0000359	Lipids and lipid-like molecules	Bile acids, alcohols and derivatives	Steroids and steroid derivatives	Bile acids, alcohols and derivatives	NA	NA	NA	Down	4.81369e+06	2.55228e+06	4.59386e+06	4.05415e+06	4.40393e+06	4.4188e+06	4.46552e+06	2.95047e+06	4.39227e+06	4.31822e+06	4.13212e+06	2.79916e+06	5.53923e+06	6.41308e+06	8.96909e+06	3.08948e+06	5.17179e+06	1.72426e+07	8.53109e+06	9.8262e+06	8.50989e+06	6.49741e+06	5.24085e+06	1.27697e+07
10.098_122.10957	0.110664	6.39038e-09	9.93576e-07	2.17984	Disease:Healthy	POS	10.098	122.11	C9 H14	3-allylcyclohexene	1.52173e-05	0.12462	NA	level4	ChemSpider	NA	HMDB0061784	Hydrocarbons	Olefins	Unsaturated hydrocarbons	Hydrocarbons	NA	NA	NA	Down	3.09704e+06	3.04989e+06	2.51699e+06	2.96447e+06	3.0762e+06	3.22678e+06	2.28729e+06	3.05009e+06	2.66277e+06	2.97409e+06	3.36213e+06	4.92035e+06	7.06019e+06	6.95352e+06	7.4922e+06	2.35156e+06	3.41353e+06	1.03684e+07	1.07305e+07	5.96992e+06	9.68632e+06	6.2586e+06	7.62728e+06	1.30883e+07
7.196_336.11854	0.375514	0.000444347	0.00263289	1.29936	Disease:Healthy	NEG	7.196	336.119	C12 H20 N2 O9	3-epi-3-hydroxymugineic acid	0.00166372	4.94983	NA	level4	ChemSpider	C15501	NA	NA	NA	NA	NA	NA	NA	NA	Down	594747	603902	603253	578301	590514	599080	592684	586746	574943	594216	620597	1.78896e+06	1.08117e+06	1.02901e+06	1.58031e+06	1.96153e+06	1.38893e+06	1.08499e+06	646185	968689	1.24339e+06	1.18679e+06	1.10844e+06	1.0725e+06
5.893_299.20966	0.28308	2.51929e-05	0.000346636	1.35551	Disease:Healthy	POS	5.893	299.21	C16 H29 N O4	3-hydroxy-n-[(3s)-2-oxotetrahydro-3-furanyl]dodecanamide	2.11203e-06	0.0070587	NA	level4	ChemSpider	NA	NA	NA	NA	NA	NA	NA	NA	NA	Down	536616	551125	491840	521384	579234	530307	549993	555457	504513	531418	544806	338287	2.32993e+06	1.03287e+06	1.54883e+06	507283	1.83729e+06	1.33565e+06	1.07034e+06	467252	669339	537532	821961	554847
10.122_452.38703	0.246583	6.82794e-07	2.25874e-05	1.64831	Disease:Healthy	NEG	10.122	452.387	C28 H52 O4	3-hydroxyoxacyclononacosane-2,25-dione	0.000466875	1.03203	NA	level4	ChemSpider	NA	NA	NA	NA	NA	NA	NA	NA	NA	Down	1.25654e+06	1.44987e+06	1.32124e+06	1.37882e+06	1.3468e+06	1.29218e+06	1.36818e+06	1.48853e+06	1.1578e+06	1.3257e+06	1.43953e+06	2.58022e+06	5.33711e+06	3.24977e+06	5.11189e+06	2.19369e+06	1.28541e+06	3.91131e+06	3.10857e+06	4.19592e+06	4.16783e+06	2.31046e+06	3.35098e+06	7.4056e+06
0.701_254.10005	0.389956	0.000794642	0.00386338	1.15465	Disease:Healthy	NEG	0.701	254.1	C9 H18 O8	3-o-beta-d-galactosyl-sn-glycerol	-0.000117456	-0.462243	NA	level4	ChemSpider	C05401	NA	NA	NA	NA	NA	Carbohydrate metabolism	Galactose metabolism	map00052 Galactose metabolism; map00561 Glycerolipid metabolism	Down	1.94271e+06	2.0102e+06	1.7817e+06	1.78268e+06	1.89672e+06	1.86496e+06	1.93174e+06	1.77674e+06	2.12655e+06	1.87383e+06	1.7604e+06	925729	3.16709e+06	3.39516e+06	2.17349e+06	504775	3.44383e+06	2.24751e+06	2.23628e+06	3.01429e+06	3.19473e+06	4.52904e+06	2.73934e+06	2.33289e+06
0.654_206.00704	0.389949	0.000410084	0.0025098	1.56965	Disease:Healthy	POS	0.654	206.007	C6 H6 O8	3-oxalomalic acid	0.000774724	3.76068	NA	level4	ChemSpider	C01990	NA	NA	NA	NA	NA	Carbohydrate metabolism	Glyoxylate and dicarboxylate metabolism	map00630 Glyoxylate and dicarboxylate metabolism	Down	5.01715e+06	4.067e+06	4.67047e+06	4.27307e+06	4.52596e+06	4.68071e+06	4.22812e+06	4.42308e+06	4.43192e+06	4.79569e+06	4.49085e+06	8.20329e+06	1.10342e+07	6.38373e+06	1.13701e+07	9.83728e+06	7.13933e+06	8.72361e+06	9.99328e+06	7.91056e+06	9.88529e+06	7.84132e+06	1.3422e+07	1.01238e+07
10.119_410.37636	0.170158	6.79568e-08	4.36609e-06	1.87219	Disease:Healthy	NEG	10.119	410.376	C26 H50 O3	3-oxohexacosanoic acid	0.00036092	0.879486	NA	level4	ChemSpider	NA	NA	NA	NA	NA	NA	NA	NA	NA	Down	663934	681636	651701	667505	662188	773645	656151	700377	653582	678061	657064	855512	1.22815e+06	1.78929e+06	1.59073e+06	411651	638848	3.52496e+06	1.40105e+06	945365	1.40427e+06	1.14985e+06	1.20294e+06	2.05543e+06
4.709_218.02474	0.404586	0.00783866	0.0220394	1.70569	Disease:Healthy	NEG	4.709	218.025	C8 H10 O5 S	4-(2-hydroxyethyl)phenyl hydrogen sulfate	-0.000150953	-0.692364	NA	level4	ChemSpider	NA	HMDB0041785	Organic acids and derivatives	Arylsulfates	Organic sulfuric acids and derivatives	Organic acids	NA	NA	NA	Down	4.19017e+06	4.20022e+06	4.32364e+06	4.22432e+06	4.39012e+06	4.24424e+06	4.29829e+06	4.30038e+06	4.10583e+06	4.27526e+06	4.34309e+06	1.76894e+07	3.29825e+06	3.23386e+06	1.41749e+06	1.9964e+07	1.87006e+06	181869	9.64639e+06	843419	927211	1.17272e+07	5.01829e+06	1.38109e+07
9.665_529.43406	0.216304	0.000119294	0.00114052	1.34168	Disease:Healthy	POS	9.665	529.434	C30 H59 N O6	4-[(2s)-2-hydroxy-3-(icosanoyloxy)propoxy]-2-(trimethylammonio)butanoate	-0.00017658	-0.333525	NA	level4	ChemSpider	NA	NA	NA	NA	NA	NA	NA	NA	NA	Down	199515	232835	266912	255369	181127	135100	266807	288750	149953	217207	243510	112665	448699	194472	2.00933e+06	282281	276864	633916	1.28721e+06	300443	916875	174338	635921	900072
5.051_202.03001	0.14332	0.01003	0.0264494	1.18254	Disease:Healthy	NEG	5.051	202.03	C8 H10 O4 S	4-ethylphenylsulfonic acid	2.66816e-05	0.132068	NA	level4	ChemSpider	NA	HMDB0062551	Organic acids and derivatives	Arylsulfates	Organic sulfuric acids and derivatives	Organic acids	NA	NA	NA	Down	2.4514e+06	2.45485e+06	2.43172e+06	2.45738e+06	2.50128e+06	2.46424e+06	2.44705e+06	2.4789e+06	2.45705e+06	2.4544e+06	2.45056e+06	1.68275e+06	3.23853e+07	631716	625278	2.14007e+06	1.52309e+07	206842	1.74362e+06	614025	228941	536593	1.34615e+06	1.56695e+06
0.608_162.01629	0.392862	0.000331218	0.00222741	1.05927	Disease:Healthy	NEG	0.608	162.016	C5 H6 O6	4-hydroxy-2-oxoglutaric acid	-0.000143875	-0.888028	NA	level4	ChemSpider	C01127	HMDB0002070	Organic acids and derivatives	Gamma-keto acids and derivatives	Keto acids and derivatives	Organic acids	Carbohydrate metabolism	Glyoxylate and dicarboxylate metabolism	map00630 Glyoxylate and dicarboxylate metabolism; map01100 Metabolic pathways	Down	411635	396704	360432	361748	377547	399968	365642	395377	363180	394443	386884	1.98858e+06	2.30385e+06	2.7585e+06	707980	2.45617e+06	2.07621e+06	1.80897e+06	1.22015e+06	4.11923e+06	2.33902e+06	1.14846e+06	345381	869791
4.929_292.10589	0.746568	0.0188423	0.0437512	1.01465	Disease:Healthy	POS	4.929	292.106	C14 H16 N2 O5	4-hydroxy-4-(indol-3-ylmethyl)glutamic acid	-2.77829e-05	-0.0951126	NA	level4	ChemSpider	NA	HMDB0041309	Organic acids and derivatives	Amino acids, peptides, and analogues	Carboxylic acids and derivatives	Amino acids, peptides, and analogues	NA	NA	NA	Down	976981	969373	1.02186e+06	1.02112e+06	1.02728e+06	932498	1.0008e+06	1.00257e+06	981902	1.02222e+06	986958	1.89101e+06	1.02948e+06	1.19849e+06	862693	1.03879e+06	1.72989e+06	2.5077e+06	585980	849618	2.29696e+06	1.62164e+06	1.33051e+06	184210
0.629_158.02218	0.534542	0.00228733	0.00853658	1.09596	Disease:Healthy	NEG	0.629	158.022	C6 H6 O5	4-methylene-2-oxoglutarate	0.000655591	4.14874	NA	level4	ChemSpider	C06035	HMDB0037759	Organic acids and derivatives	Gamma-keto acids and derivatives	Keto acids and derivatives	Organic acids	Xenobiotics biodegradation and metabolism	Benzoate degradation	map00362 Benzoate degradation; map00660 C5-Branched dibasic acid metabolism; map01120 Microbial metabolism in diverse environments	Down	4.14165e+06	4.14165e+06	4.14165e+06	4.14165e+06	4.14165e+06	4.14165e+06	4.14165e+06	4.14165e+06	4.14165e+06	4.14165e+06	4.14165e+06	1.05437e+07	6.63041e+06	5.61734e+06	8.48182e+06	5.51382e+06	4.44623e+06	5.87905e+06	6.76861e+06	4.6629e+06	7.06383e+06	5.85895e+06	4.97618e+06	1.24745e+07
0.821_159.05342	0.330625	0.000206405	0.00162903	2.10788	Disease:Healthy	POS	0.821	159.053	C6 H9 N O4	4-methyleneglutamic acid	0.000259068	1.62881	NA	level4	ChemSpider	NA	HMDB0029433	Organic acids and derivatives	Amino acids, peptides, and analogues	Carboxylic acids and derivatives	Amino acids, peptides, and analogues	NA	NA	NA	Down	2.82349e+08	1.94742e+08	1.82272e+08	2.78689e+08	1.93897e+08	2.84587e+08	2.08748e+08	3.06307e+08	2.02256e+08	3.1802e+08	1.4487e+08	4.57224e+08	1.37002e+07	3.83529e+08	4.67084e+08	4.36854e+08	4.79223e+08	4.14392e+08	4.56635e+08	4.63845e+08	4.60152e+08	4.65792e+08	4.52539e+08	4.0613e+08
0.639_215.00773	0.59729	0.00427805	0.0140032	1.01384	Disease:Healthy	POS	0.639	215.008	C7 H5 N O7	4-nitro-6-oxohepta-2,4-dienedioic acid	0.00113285	5.26889	NA	level4	ChemSpider	C20367	NA	NA	NA	NA	NA	NA	NA	NA	Down	2.6026e+06	1.99397e+06	2.3382e+06	2.27685e+06	2.42921e+06	2.36873e+06	2.31638e+06	2.22832e+06	2.29695e+06	2.39416e+06	2.35013e+06	3.03388e+06	2.81469e+06	2.34233e+06	3.69238e+06	2.57854e+06	3.61326e+06	3.70806e+06	3.51427e+06	3.00209e+06	3.10207e+06	3.59736e+06	4.48333e+06	3.29824e+06
0.718_118.00902	0.22458	0.00054141	0.00295363	1.14958	Disease:Healthy	POS	0.718	118.009	C4 H6 O2 S	4-sulfanyldihydro-3(2h)-furanone	0.000173736	1.47223	NA	level4	ChemSpider	NA	HMDB0039786	Organoheterocyclic compounds	Furanones	Dihydrofurans	Organoheterocyclic compounds	NA	NA	NA	Down	1.97583e+06	1.88664e+06	1.72543e+06	1.94351e+06	2.23764e+06	1.9697e+06	1.94248e+06	2.00048e+06	1.88147e+06	2.19296e+06	1.73759e+06	3.00476e+07	1.16001e+06	6.38291e+06	1.7538e+06	6.77715e+06	2.68916e+06	960737	2.72965e+06	2.38695e+06	1.88954e+06	1.06476e+06	2.54751e+06	2.76661e+06
2.533_120.02458	0.149127	0.00862654	0.0237088	1.07627	Disease:Healthy	POS	2.533	120.025	C4 H8 O2 S	4-thiapentanoic acid	7.69346e-05	0.640991	NA	level4	ChemSpider	C08276	HMDB0001527	Lipids and lipid-like molecules	Fatty acids and conjugates	Fatty Acyls	Fatty acyls[FA]	Amino acid metabolism	Cysteine and methionine metabolism	map00270 Cysteine and methionine metabolism; map00920 Sulfur metabolism; map01100 Metabolic pathways	Down	470658	483531	494618	465844	487493	491001	478409	473004	514068	441289	496955	164821	266625	9.0607e+06	1.28723e+06	470757	166128	174160	3.55221e+06	1.94845e+06	349975	995688	138261	381297
8.718_528.20116	0.568111	0.00749061	0.0213382	1.05568	Disease:Healthy	POS	8.718	528.201	C28 H32 O10	5,7,18-trihydroxy-1,14,21,25-tetramethyl-4,20,23-trioxaheptacyclo[20.3.1.1~2,5~.0~3,18~.0~3,21~.0~6,15~.0~9,14~]heptacosa-8,11-diene-13,19,24,27-tetrone	0.00161147	3.05087	NA	level4	ChemSpider	NA	HMDB0039081	Lipids and lipid-like molecules	Physalins and derivatives	Steroids and steroid derivatives	Steroids and derivatives	NA	NA	NA	Down	774646	710296	751894	792935	738184	749189	717550	707214	740709	851781	722896	1.30047e+06	831678	943679	858910	1.27471e+06	1.41643e+06	2.04216e+06	733231	1.06594e+06	1.4707e+06	1.03187e+06	2.41055e+06	159172
9.721_440.35054	0.456823	0.000825673	0.00397694	1.11773	Disease:Healthy	NEG	9.721	440.351	C26 H48 O5	5-[8,10-dihydroxy-11-(hydroxymethyl)-4,7-dimethyltridecyl]-6-ethyl-4-hydroxy-4,5-dimethyl-2-cyclohexen-1-one	0.000370466	0.841299	NA	level4	ChemSpider	NA	HMDB0029804	Lipids and lipid-like molecules	Fatty alcohols	Fatty Acyls	Fatty acyls[FA]	NA	NA	NA	Down	6.18715e+06	6.39372e+06	6.10482e+06	6.44385e+06	6.14002e+06	6.16888e+06	6.15095e+06	6.48181e+06	5.96126e+06	6.57402e+06	6.07377e+06	6.19786e+06	8.61034e+06	1.08296e+07	1.01588e+07	7.4342e+06	4.92636e+06	1.50119e+07	1.11918e+07	1.09637e+07	7.19058e+06	5.68048e+06	7.89915e+06	7.91116e+06
9.882_436.35558	0.329586	5.15895e-06	0.000100606	1.423	Disease:Healthy	NEG	9.882	436.356	C27 H48 O4	5b-cholestane-3a,7a,12a,26-tetrol	0.000315866	0.723874	NA	level4	ChemSpider	C05446	HMDB0001231	Lipids and lipid-like molecules	Bile acids, alcohols and derivatives	Steroids and steroid derivatives	Bile acids, alcohols and derivatives	Lipid metabolism	Primary bile acid biosynthesis	map00120 Primary bile acid biosynthesis; map01100 Metabolic pathways	Down	2.69022e+06	2.66169e+06	2.71512e+06	2.38723e+06	2.45497e+06	2.75551e+06	2.76229e+06	2.64903e+06	2.21691e+06	2.75367e+06	2.72731e+06	2.2368e+06	5.32767e+06	5.54634e+06	5.32515e+06	2.00347e+06	3.17042e+06	5.28127e+06	5.97646e+06	5.12488e+06	4.3346e+06	3.21007e+06	5.88414e+06	5.20696e+06
2.767_220.08483	0.4749	0.000412063	0.0025108	1.25819	Disease:Healthy	POS	2.767	220.085	C11 H12 N2 O3	5-hydroxy-dl-tryptophan	3.80105e-05	0.172708	NA	level4	ChemSpider	C01017	NA	NA	NA	NA	NA	NA	NA	NA	Down	2.59671e+06	2.47675e+06	2.52033e+06	2.56104e+06	2.69184e+06	2.46564e+06	2.56375e+06	2.48219e+06	2.47997e+06	2.61133e+06	2.65041e+06	3.59649e+06	4.11331e+06	2.04823e+06	4.23456e+06	4.54366e+06	3.50913e+06	2.87401e+06	2.30461e+06	1.77018e+06	2.84163e+06	4.51143e+06	3.48359e+06	5.29472e+06
3.328_194.10558	0.358988	0.000285793	0.00201796	1.47527	Disease:Healthy	POS	3.328	194.106	C10 H14 N2 O2	6-hydroxypseudooxynicotine	5.67606e-05	0.292422	NA	level4	ChemSpider	C01297	HMDB0240264	Organic oxygen compounds	Carbonyl compounds	Organooxygen compounds	Organic oxygen compounds	Metabolism of cofactors and vitamins	Nicotinate and nicotinamide metabolism	map00760 Nicotinate and nicotinamide metabolism; map01100 Metabolic pathways; map01120 Microbial metabolism in diverse environments	Down	3.10605e+06	3.1538e+06	3.03407e+06	3.02902e+06	3.20742e+06	3.11035e+06	3.11601e+06	3.02399e+06	3.09353e+06	3.15541e+06	3.12613e+06	4.58154e+06	7.5135e+06	6.253e+06	7.24383e+06	7.68683e+06	8.26874e+06	6.86343e+06	6.60337e+06	1.65547e+06	7.80185e+06	4.52566e+06	1.0065e+07	2.85714e+06
8.758_406.27220	0.396926	0.00052411	0.00290409	1.52617	Disease:Healthy	NEG	8.758	406.272	C24 H38 O5	7-ketodeoxycholic acid	0.000275586	0.678328	NA	level4	ChemSpider	C04643	HMDB0000391	Lipids and lipid-like molecules	Bile acids, alcohols and derivatives	Steroids and steroid derivatives	Bile acids, alcohols and derivatives	NA	NA	NA	Down	758772	800997	787827	790948	726851	812938	773836	796482	751037	761427	794651	1.13862e+06	830233	1.4048e+06	1.39192e+06	1.15131e+06	956028	1.5146e+06	1.52281e+06	1.43434e+06	1.62382e+06	1.01318e+06	1.54521e+06	940655
0.847_216.07505	0.444449	0.000180187	0.00150029	1.29824	Disease:Healthy	POS	0.847	216.075	C8 H12 N2 O5	8-hydroxyalanylclavam	0.000430774	1.99364	NA	level4	ChemSpider	C17359	NA	NA	NA	NA	NA	Global and overview maps	Biosynthesis of antibiotics	map01130 Biosynthesis of antibiotics	Down	3.22792e+07	3.16481e+07	3.13229e+07	3.182e+07	3.17341e+07	3.18234e+07	3.1844e+07	3.15639e+07	3.18129e+07	3.2157e+07	3.15118e+07	5.0585e+07	5.40631e+07	4.28964e+07	5.45491e+07	4.67529e+07	5.15817e+07	4.98281e+07	4.71605e+07	5.09091e+07	4.88327e+07	4.68027e+07	4.44423e+07	5.1667e+07
5.352_160.10996	0.373814	0.000133109	0.00123483	1.06816	Disease:Healthy	NEG	5.352	160.11	C8 H16 O3	8-hydroxyoctanoic acid	1.34484e-05	0.0839946	NA	level4	ChemSpider	NA	HMDB0061914	Organic acids and derivatives	Medium-chain hydroxy acids and derivatives	Hydroxy acids and derivatives	Organic acids	NA	NA	NA	Down	3.20117e+06	3.1535e+06	3.27637e+06	3.25038e+06	3.17913e+06	3.21854e+06	3.26627e+06	3.14894e+06	3.21413e+06	3.20229e+06	3.24982e+06	2.29829e+07	5.12162e+06	3.11598e+06	4.91051e+06	4.469e+06	2.82466e+06	3.68525e+06	5.14634e+06	2.29381e+06	4.09118e+06	9.01774e+06	3.24502e+06	1.92142e+06
10.098_316.26118	0.107585	1.11189e-07	6.38458e-06	2.221	Disease:Healthy	POS	10.098	316.261	C18 H36 O4	9,10-dihydroxystearic acid	-0.000177172	-0.560208	NA	level4	ChemSpider	C19622	NA	NA	NA	NA	NA	Lipid metabolism	Cutin, suberine and wax biosynthesis	map00073 Cutin, suberine and wax biosynthesis	Down	5.61473e+06	4.89687e+06	4.89063e+06	5.60888e+06	4.84546e+06	5.05342e+06	5.59405e+06	4.98731e+06	5.07598e+06	5.06156e+06	5.36011e+06	9.93983e+06	1.47861e+07	1.63767e+07	1.57506e+07	5.04183e+06	6.00832e+06	2.23061e+07	2.02592e+07	1.21225e+07	1.82887e+07	1.19537e+07	1.66306e+07	3.24948e+07
0.846_188.08001	0.384417	0.000340517	0.00226062	1.82515	Disease:Healthy	POS	0.846	188.08	C7 H12 N2 O4	Aceglutamide	0.000302317	1.60739	NA	level4	ChemSpider	NA	HMDB0006029	Organic acids and derivatives	Amino acids, peptides, and analogues	Carboxylic acids and derivatives	Amino acids, peptides, and analogues	NA	NA	NA	Down	3.06291e+08	3.09251e+08	3.04106e+08	3.04132e+08	3.08791e+08	3.07107e+08	3.06254e+08	3.01198e+08	3.09947e+08	3.09345e+08	3.05005e+08	5.12207e+08	5.31513e+08	4.3693e+08	5.20235e+08	4.67824e+08	5.33499e+08	4.84806e+08	4.62913e+08	5.04578e+08	5.12907e+08	4.92106e+08	4.37265e+08	4.85592e+08
1.16_176.07984	0.402256	0.000457576	0.00267861	1.83098	Disease:Healthy	POS	1.16	176.08	C6 H12 N2 O4	Ala-ser	0.000129037	0.732832	NA	level4	ChemSpider	NA	NA	NA	NA	NA	NA	NA	NA	NA	Down	1.81042e+08	1.85727e+08	1.72657e+08	1.65289e+08	1.67696e+08	1.80903e+08	1.71162e+08	1.758e+08	1.75193e+08	1.83003e+08	1.68529e+08	2.90315e+08	2.93986e+08	2.47065e+08	2.3298e+08	2.52843e+08	2.99677e+08	2.97396e+08	2.56604e+08	2.70593e+08	2.89896e+08	2.6611e+08	2.35358e+08	2.88943e+08
9.211_286.19319	0.164342	0.000686288	0.00349191	1.41273	Disease:Healthy	POS	9.211	286.193	C19 H26 O2	Androstenedione	-8.7906e-05	-0.307156	NA	level4	ChemSpider	C00280	HMDB0000053	Lipids and lipid-like molecules	Androstane steroids	Steroids and steroid derivatives	Steroids and derivatives	Lipid metabolism	Steroid hormone biosynthesis	map00140 Steroid hormone biosynthesis; map00984 Steroid degradation; map01100 Metabolic pathways; map01120 Microbial metabolism in diverse environments; map01522 Endocrine resistance; map04913 Ovarian steroidogenesis; map04917 Prolactin signaling pathway; map05200 Pathways in cancer; map05215 Prostate cancer	Down	729017	687279	340691	727422	729505	628075	615249	770764	632419	704646	452790	1.4146e+06	96865.2	384615	4.33645e+06	295150	938910	8.7167e+06	348206	717572	70550.1	1.77295e+06	2.14248e+06	245393
7.905_272.21394	0.192945	3.79092e-06	8.05208e-05	1.76657	Disease:Healthy	POS	7.905	272.214	C19 H28 O	Androstenone	-7.73606e-05	-0.28419	NA	level4	ChemSpider	NA	HMDB0034406	Lipids and lipid-like molecules	Androstane steroids	Steroids and steroid derivatives	Steroids and derivatives	NA	NA	NA	Down	1.59586e+06	1.59586e+06	1.59586e+06	1.59586e+06	1.59586e+06	1.59586e+06	1.59586e+06	1.59586e+06	1.59586e+06	1.59586e+06	1.59586e+06	2.20172e+06	1.04179e+06	5.53006e+06	6.72717e+06	5.33512e+06	1.53882e+06	4.64167e+06	2.34326e+06	3.91067e+06	3.39801e+06	4.90497e+06	1.24512e+07	1.5656e+07
7.341_370.18165	0.175879	2.90411e-05	0.000390271	2.18107	Disease:Healthy	NEG	7.341	370.182	C19 H30 O5 S	Androsterone sulfate	0.000258723	0.698909	NA	level4	ChemSpider	NA	HMDB0002759	Lipids and lipid-like molecules	Sulfated steroids	Steroids and steroid derivatives	Steroids and derivatives	NA	NA	NA	Down	5.15129e+07	5.16807e+07	5.23879e+07	5.16281e+07	5.35679e+07	5.07871e+07	5.51831e+07	5.16844e+07	5.16408e+07	5.19268e+07	5.18829e+07	5.25681e+07	1.37735e+07	8.91288e+07	1.18877e+08	1.04663e+08	3.91716e+07	9.65921e+07	7.63961e+07	9.40341e+07	6.78409e+07	8.67877e+07	1.61073e+08	2.69658e+08
9.174_458.36080	0.202357	1.26224e-05	0.000202741	1.86077	Disease:Healthy	NEG	9.174	458.361	C26 H50 O6	Ascr#36	6.55545e-05	0.14302	NA	level4	ChemSpider	NA	NA	NA	NA	NA	NA	NA	NA	NA	Down	3.41172e+06	3.38294e+06	3.30218e+06	3.27341e+06	3.37067e+06	3.35285e+06	3.35476e+06	3.45237e+06	3.23092e+06	3.36406e+06	3.3686e+06	3.34351e+06	6.38547e+06	6.56834e+06	1.11589e+07	4.29136e+06	2.36026e+06	7.91385e+06	4.5495e+06	5.03384e+06	6.51568e+06	6.04001e+06	7.5232e+06	8.09978e+06
8.829_433.31904	0.204719	0.000772389	0.00380758	1.52488	Disease:Healthy	POS	8.829	433.319	C26 H43 N O4	B-d-glucopyranosiduronic acid, (3a,5b)-24-[(carboxymethyl)amino]-24-oxocholan-3-yl	-0.000170009	-0.392341	NA	level4	ChemSpider	C15557	HMDB0000698	Lipids and lipid-like molecules	Bile acids, alcohols and derivatives	Steroids and steroid derivatives	Bile acids, alcohols and derivatives	NA	NA	NA	Down	583135	623080	649560	620470	647429	630902	635128	588300	664552	579326	654311	5.7535e+06	1.09358e+06	3.78889e+06	2.04697e+06	1.49981e+06	531234	32707.4	1.6431e+06	601265	1.42584e+06	918431	914532	689738
12.614_758.63110	0.62787	0.0028248	0.0101573	1.06673	Disease:Healthy	POS	12.614	758.631	C43 H87 N2 O6 P	C20 sphingomyelin (d18:1/20:0)	0.000923165	1.21688	NA	level4	ChemSpider	NA	HMDB0012102	Lipids and lipid-like molecules	Phosphosphingolipids	Sphingolipids	Sphingolipids[SP]	NA	NA	NA	Down	822581	1.48458e+06	1.41542e+06	1.33416e+06	1.61759e+06	931445	1.44434e+06	1.03101e+06	1.08813e+06	1.36673e+06	1.51614e+06	1.06705e+06	1.44543e+06	1.2503e+06	812010	2.22795e+06	847999	1.62562e+06	823816	1.78017e+06	1.41653e+06	943657	2.09448e+06	1.31616e+06
0.828_330.03817	0.362413	0.00026089	0.00190066	1.65163	Disease:Healthy	POS	0.828	330.038	C10 H11 N4 O7 P	Cimp	0.0016325	4.94641	NA	level4	ChemSpider	C00943	NA	Nucleic acids	3',5'-Cyclic nuclcleotides	Cyclic nucleotides [Fig]	Nucleic acids	NA	NA	NA	Down	7.57954e+06	7.12798e+06	8.36388e+06	6.496e+06	6.48251e+06	6.81509e+06	7.56618e+06	6.17113e+06	8.15853e+06	6.75846e+06	7.55288e+06	2.34675e+07	2.3006e+07	2.19016e+07	2.23642e+07	2.02242e+07	1.91873e+07	2.17144e+07	2.00585e+07	1.75011e+07	2.03221e+07	1.79683e+07	4.12584e+06	2.27209e+07
9.245_452.35041	0.354509	0.000199276	0.00159052	1.47702	Disease:Healthy	NEG	9.245	452.35	C27 H48 O5	Cyprinol	0.000238959	0.528262	NA	level4	ChemSpider	C16890	NA	NA	NA	NA	NA	NA	NA	NA	Down	3.96469e+06	3.80531e+06	3.95417e+06	3.92207e+06	3.82764e+06	3.95479e+06	4.0741e+06	4.16085e+06	3.31289e+06	4.18913e+06	3.95937e+06	4.94904e+06	8.78482e+06	7.04467e+06	9.73587e+06	5.08819e+06	5.20941e+06	7.56683e+06	1.01564e+07	4.41915e+06	7.46612e+06	5.21521e+06	8.06e+06	5.90823e+06
11.918_769.59872	0.352815	6.64492e-05	0.000743275	1.33647	Disease:Healthy	POS	11.918	769.599	C44 H84 N O7 P	Dihomo-├«┬│-linolenoyl paf c-16	0.000174996	0.227386	NA	level4	ChemSpider	NA	HMDB0039527	Lipids and lipid-like molecules	Glycerophosphocholines	Glycerophospholipids	Glycerophospholipids[GP]	NA	NA	NA	Down	1.83694e+06	1.94283e+06	1.88223e+06	1.89153e+06	2.1468e+06	1.91009e+06	1.93748e+06	1.89862e+06	1.92774e+06	1.91739e+06	1.96488e+06	2.85293e+06	3.25384e+06	3.28051e+06	2.46828e+06	3.11102e+06	2.3535e+06	3.11463e+06	3.0544e+06	4.2931e+06	3.22727e+06	3.19035e+06	4.06528e+06	2.90877e+06
0.821_246.08551	0.370934	0.000331556	0.00222776	1.78139	Disease:Healthy	POS	0.821	246.086	C9 H14 N2 O6	Dihydrouridine	0.000320086	1.30071	NA	level4	ChemSpider	NA	HMDB0000497	Organic oxygen compounds	Carbohydrates and carbohydrate conjugates	Organooxygen compounds	Carbohydrates	NA	NA	NA	Down	6.3247e+07	6.3247e+07	6.3247e+07	6.3247e+07	6.3247e+07	6.3247e+07	6.3247e+07	6.3247e+07	6.3247e+07	6.3247e+07	6.3247e+07	1.53777e+08	1.96676e+08	1.36318e+08	1.6946e+08	1.28755e+08	1.11056e+08	6.25099e+07	9.60646e+07	1.21449e+08	8.91376e+07	1.00625e+08	8.76962e+07	1.63102e+08
0.72_135.03555	0.216918	0.000377967	0.00239161	1.18607	Disease:Healthy	POS	0.72	135.036	C4 H9 N O2 S	Dl-homocysteine	0.000149498	1.1071	NA	level4	ChemSpider	C05330	NA	NA	NA	NA	NA	NA	NA	NA	Down	1.97583e+06	1.88664e+06	1.72543e+06	1.94351e+06	2.23764e+06	1.9697e+06	1.94248e+06	2.00048e+06	1.88147e+06	2.19296e+06	1.73759e+06	3.00476e+07	1.16001e+06	6.38291e+06	1.7538e+06	6.77715e+06	2.68916e+06	960737	2.72965e+06	2.38695e+06	1.88954e+06	1.06476e+06	2.54751e+06	2.76661e+06
11.68_791.58367	0.378532	9.80472e-06	0.000169006	1.31114	Disease:Healthy	POS	11.68	791.584	C46 H82 N O7 P	Docosahexaenoyl paf c-16	0.000780126	0.985526	NA	level4	ChemSpider	NA	HMDB0013409	Lipids and lipid-like molecules	Glycerophosphocholines	Glycerophospholipids	Glycerophospholipids[GP]	NA	NA	NA	Down	2.87968e+06	3.20309e+06	2.76483e+06	2.85779e+06	2.86554e+06	2.77324e+06	4.39748e+06	2.7745e+06	2.68786e+06	2.63123e+06	3.14294e+06	3.98647e+06	3.7947e+06	4.55789e+06	5.45891e+06	3.36109e+06	4.83819e+06	4.71108e+06	2.92708e+06	2.92068e+06	3.84752e+06	4.36236e+06	6.41005e+06	5.2416e+06
11.594_765.56766	0.430997	4.62608e-05	0.000558397	1.17613	Disease:Healthy	POS	11.594	765.568	C44 H80 N O7 P	Eicosapentaenoyl paf c-16	0.000418832	0.547088	NA	level4	ChemSpider	NA	HMDB0039528	Lipids and lipid-like molecules	Glycerophosphocholines	Glycerophospholipids	Glycerophospholipids[GP]	NA	NA	NA	Down	8.87277e+06	9.27862e+06	8.83489e+06	9.28847e+06	8.86442e+06	8.98469e+06	9.07735e+06	8.64478e+06	9.42573e+06	8.73137e+06	9.23464e+06	1.24194e+07	1.17653e+07	1.55043e+07	1.93012e+07	8.03783e+06	1.50904e+07	1.39049e+07	8.39582e+06	1.02098e+07	1.06751e+07	1.54285e+07	1.66082e+07	1.31032e+07
5.59_158.09429	0.287861	1.08636e-05	0.000181231	1.49135	Disease:Healthy	NEG	5.59	158.094	C8 H14 O3	Ethyl 3-oxohexanoate	-5.94277e-06	-0.03759	NA	level4	ChemSpider	C02975	HMDB0031307	Organic acids and derivatives	Beta-keto acids and derivatives	Keto acids and derivatives	Organic acids	NA	NA	NA	Down	3.32996e+06	3.47797e+06	3.37885e+06	3.38917e+06	3.46549e+06	3.38855e+06	3.41023e+06	3.41045e+06	3.37775e+06	3.42054e+06	3.40893e+06	1.21141e+07	8.44381e+06	4.39582e+06	6.20447e+06	9.35297e+06	3.94191e+06	5.74868e+06	6.3956e+06	3.60151e+06	6.63943e+06	1.04604e+07	3.87139e+06	2.79386e+06
0.666_274.16408	0.558222	0.00125521	0.00536654	1.12374	Disease:Healthy	POS	0.666	274.164	C11 H22 N4 O4	Gln-lys	-2.38961e-05	-0.08716	NA	level4	ChemSpider	NA	NA	NA	NA	NA	NA	NA	NA	NA	Down	736524	1.07392e+06	813451	912375	790551	848429	650291	887178	1.11977e+06	689911	878308	1.13252e+06	1.67587e+06	1.20935e+06	1.58502e+06	2.75075e+06	964808	972496	873396	1.57216e+06	1.21602e+06	800447	982117	2.31502e+06
2.246_278.09361	0.490025	0.00539183	0.0165939	1.31877	Disease:Healthy	POS	2.246	278.094	C10 H18 N2 O5 S	Glu-met	-2.77567e-05	-0.0998107	NA	level4	ChemSpider	NA	HMDB0028825	Organic acids and derivatives	Amino acids, peptides, and analogues	Carboxylic acids and derivatives	Amino acids, peptides, and analogues	NA	NA	NA	Down	1.10668e+06	1.61837e+06	1.67855e+06	1.1395e+06	1.6694e+06	1.07646e+06	2.42508e+06	1.17468e+06	1.25928e+06	1.64242e+06	1.25925e+06	936422	2.10771e+06	1.55722e+06	5.23098e+06	3.53611e+06	2.29261e+06	3.75688e+06	1.76762e+06	2.89815e+06	1.55521e+06	2.83401e+06	1.04262e+07	6.54407e+06
1.06_234.08529	0.39418	0.000416093	0.00252121	2.00053	Disease:Healthy	POS	1.06	234.085	C8 H14 N2 O6	Glu-ser	0.000106833	0.456387	NA	level4	ChemSpider	NA	HMDB0028828	Organic acids and derivatives	Amino acids, peptides, and analogues	Carboxylic acids and derivatives	Amino acids, peptides, and analogues	NA	NA	NA	Down	1.19898e+09	1.26303e+09	1.19206e+09	1.24041e+09	1.1756e+09	1.20167e+09	1.21789e+09	1.18287e+09	1.23598e+09	1.23062e+09	1.20133e+09	1.8145e+09	1.84464e+09	1.54834e+09	1.81912e+09	1.56956e+09	1.82602e+09	1.73737e+09	1.56421e+09	1.64443e+09	1.77895e+09	1.64007e+09	1.35157e+09	1.73719e+09
0.602_248.10088	0.398008	0.000199857	0.00159353	1.47546	Disease:Healthy	NEG	0.602	248.101	C9 H16 N2 O6	Glu-thr	4.27854e-05	0.172452	NA	level4	ChemSpider	NA	HMDB0028829	Organic acids and derivatives	Amino acids, peptides, and analogues	Carboxylic acids and derivatives	Amino acids, peptides, and analogues	NA	NA	NA	Down	7.04792e+06	7.68625e+06	6.34547e+06	6.73812e+06	7.46945e+06	7.02956e+06	7.10393e+06	7.1266e+06	6.54163e+06	7.23314e+06	7.25068e+06	2.3532e+07	3.07527e+07	2.23756e+07	3.22432e+07	2.08937e+07	2.92956e+07	3.25797e+07	2.12459e+07	2.21229e+07	2.47353e+07	2.58012e+07	2.44143e+07	2.77698e+07
10.096_596.50141	0.110239	1.57506e-08	1.74922e-06	2.19316	Disease:Healthy	POS	10.096	596.501	C36 H68 O6	Glycerol triundecanoate	-0.000175364	-0.293988	NA	level4	ChemSpider	NA	HMDB0031089	Lipids and lipid-like molecules	Triradylcglycerols	Glycerolipids	Glycerolipids[GL]	NA	NA	NA	Down	2.72366e+07	2.75379e+07	2.68599e+07	2.75058e+07	2.77634e+07	2.67262e+07	2.71449e+07	2.75869e+07	2.66488e+07	2.72302e+07	2.79622e+07	5.58288e+07	7.58824e+07	7.92644e+07	7.9704e+07	2.7464e+07	3.45749e+07	1.21133e+08	1.1179e+08	5.71101e+07	1.02888e+08	6.53003e+07	8.83348e+07	1.53116e+08
9.983_426.37118	0.227028	4.09192e-07	1.56468e-05	1.72156	Disease:Healthy	NEG	9.983	426.371	C26 H50 O4	Hexacosanedioic acid	0.000266296	0.624564	NA	level4	ChemSpider	NA	NA	NA	NA	NA	NA	NA	NA	NA	Down	1.23073e+07	1.24249e+07	1.20999e+07	1.28385e+07	1.21917e+07	1.16814e+07	1.31525e+07	1.26265e+07	1.1658e+07	1.23988e+07	1.24618e+07	9.89588e+06	1.93805e+07	2.1456e+07	2.89376e+07	9.39411e+06	1.90912e+07	3.41026e+07	2.84051e+07	2.26472e+07	2.90154e+07	1.53442e+07	2.14163e+07	4.75999e+07
0.649_79.92621	0.432711	0.000227708	0.0017389	1.11243	Disease:Healthy	NEG	0.649	79.9262	H Br	Hydrogen bromide	4.40537e-05	0.55118	NA	level4	ChemSpider	C13645	NA	NA	NA	NA	NA	NA	NA	NA	Down	703335	714322	813783	575686	1.01939e+06	792035	766210	868171	542915	719161	922224	1.09004e+06	2.11049e+06	1.1532e+06	1.52416e+06	1.74987e+06	774754	983407	965445	460214	612554	509722	1.32024e+06	1.10779e+06
9.16_342.27716	0.457278	0.00017001	0.00144886	1.12153	Disease:Healthy	NEG	9.16	342.277	C20 H38 O4	Icosanedioic acid	0.000154572	0.4516	NA	level4	ChemSpider	NA	NA	NA	NA	NA	NA	NA	NA	NA	Down	2.74038e+06	2.74647e+06	2.78378e+06	2.7556e+06	2.75502e+06	2.74142e+06	2.76069e+06	2.80003e+06	2.6769e+06	2.81556e+06	2.73444e+06	3.15119e+06	4.5985e+06	3.6384e+06	3.98885e+06	3.1552e+06	1.7069e+06	7.06489e+06	8.25915e+06	3.97382e+06	4.03903e+06	4.01527e+06	3.52314e+06	5.99508e+06
9.867_260.19874	0.146274	9.31957e-08	5.55797e-06	1.998	Disease:Healthy	POS	9.867	260.199	C14 H28 O4	Ipurolic acid	-1.60232e-05	-0.0615806	NA	level4	ChemSpider	NA	NA	NA	NA	NA	NA	NA	NA	NA	Down	543042	766873	734088	680586	759376	781334	501810	873139	348879	961924	860001	1.14242e+06	1.46315e+06	1.50661e+06	2.06069e+06	1.14682e+06	841199	2.00148e+06	2.30346e+06	488591	3.52142e+06	2.37562e+06	2.09053e+06	3.38324e+06
1.944_189.00957	0.0886111	0.0163563	0.0391725	1.37995	Disease:Healthy	NEG	1.944	189.01	C6 H7 N O4 S	Lanthionine ketimine	-1.28616e-05	-0.0680476	NA	level4	ChemSpider	NA	HMDB0004823	Organic acids and derivatives	Amino acids, peptides, and analogues	Carboxylic acids and derivatives	Amino acids, peptides, and analogues	NA	NA	NA	Down	1.42949e+06	1.75882e+06	2.15916e+06	1.30701e+06	750858	1.55366e+06	1.47075e+06	1.39102e+06	1.63616e+06	1.8259e+06	1.01386e+06	275784	3.51408e+07	2.15727e+06	4.10612e+06	2.10395e+07	230554	30506.7	2.94101e+06	629806	72011.3	556315	1.39161e+06	689616
7.514_510.28253	0.231725	1.52459e-05	0.000229693	1.68527	Disease:Healthy	NEG	7.514	510.283	C27 H42 O9	Methyl (5z,9alpha,11alpha,13e,15s)-9,11,18-triacetoxy-15-hydroxyprosta-5,13-dien-1-oate	-0.000352685	-0.691155	NA	level4	ChemSpider	NA	NA	NA	NA	NA	NA	NA	NA	NA	Down	1.44721e+06	1.46521e+06	1.43113e+06	1.46159e+06	1.44989e+06	1.45027e+06	1.45129e+06	1.45591e+06	1.42984e+06	1.46946e+06	1.44863e+06	2.00715e+06	2.18777e+06	5.11505e+06	3.66671e+06	1.47025e+06	1.51843e+06	1.37011e+06	2.16156e+06	2.48973e+06	2.72081e+06	1.68162e+06	6.4843e+06	1.84601e+06
10.085_294.25581	0.27009	9.1332e-11	6.45468e-08	1.59604	Disease:Healthy	POS	10.085	294.256	C19 H34 O2	Methyl linoleate	-6.86941e-05	-0.23345	NA	level4	ChemSpider	NA	HMDB0034381	Lipids and lipid-like molecules	Lineolic acids and derivatives	Fatty Acyls	Fatty acyls[FA]	NA	NA	NA	Down	3.26533e+06	3.43016e+06	3.29367e+06	3.41527e+06	3.58488e+06	3.32835e+06	3.4034e+06	3.25957e+06	3.38501e+06	3.42374e+06	3.44544e+06	2.89347e+06	3.1133e+06	2.71761e+06	2.5245e+06	3.00384e+06	2.7007e+06	3.27357e+06	7.37074e+06	3.04303e+06	4.66577e+06	2.94189e+06	3.65561e+06	5.10719e+06
7.247_202.15699	0.443841	0.00048828	0.00277712	1.17926	Disease:Healthy	NEG	7.247	202.157	C11 H22 O3	Mfcd00041564	9.5257e-05	0.471203	NA	level4	ChemSpider	NA	NA	NA	NA	NA	NA	NA	NA	NA	Down	1.13463e+06	1.22497e+06	1.14012e+06	1.16067e+06	1.19056e+06	1.17976e+06	1.18707e+06	1.17207e+06	1.12533e+06	1.18918e+06	1.18462e+06	3.5421e+06	801047	1.21244e+06	2.13972e+06	3.76728e+06	2.75588e+06	1.51031e+06	1.15082e+06	957524	1.51058e+06	1.23271e+06	3.64694e+06	2.12199e+06
8.646_344.29292	0.668348	0.00286621	0.0102776	1.13141	Disease:Healthy	NEG	8.646	344.293	C20 H40 O4	Mfcd00273074	0.000261561	0.759706	NA	level4	ChemSpider	NA	NA	NA	NA	NA	NA	NA	NA	NA	Down	237943	177997	197730	225327	206834	222298	204194	210854	203122	223488	200343	511054	223007	276389	349245	347060	246533	309585	299580	256781	161677	214543	277809	141338
0.722_262.11672	0.348655	0.000113463	0.00110262	1.09173	Disease:Healthy	POS	0.722	262.117	C10 H18 N2 O6	N-(4-amino-1-carboxybutyl)glutamic acid	0.00023015	0.878044	NA	level4	ChemSpider	C01683	HMDB0029437	Organic acids and derivatives	Amino acids, peptides, and analogues	Carboxylic acids and derivatives	Amino acids, peptides, and analogues	NA	NA	NA	Down	2.36246e+06	2.00444e+06	2.90096e+06	2.45818e+06	2.29043e+06	2.31308e+06	2.69208e+06	1.99717e+06	2.18808e+06	3.14095e+06	2.16953e+06	4.16475e+06	4.86269e+06	3.82565e+06	1.12079e+06	1.9344e+06	4.98742e+06	1.73849e+06	605079	5.34342e+06	1.70723e+06	3.94453e+06	1.47611e+06	3.87482e+06
10.454_672.52113	0.340339	1.85456e-06	4.59867e-05	1.45512	Disease:Healthy	POS	10.454	672.521	C37 H73 N2 O6 P	N-(heneicosanoyl)-[(4e,6e)-tetradecasphingadienine]-1-phosphoethanolamine	0.000504846	0.750677	NA	level4	ChemSpider	NA	NA	NA	NA	NA	NA	NA	NA	NA	Down	1.04862e+06	1.16677e+06	1.02415e+06	1.0774e+06	1.09167e+06	1.09005e+06	1.07562e+06	1.07239e+06	1.07939e+06	1.08654e+06	1.08555e+06	1.8547e+06	1.78069e+06	2.67443e+06	1.42812e+06	1.91171e+06	3.21154e+06	2.8291e+06	2.64637e+06	1.84585e+06	2.46963e+06	1.64323e+06	1.87501e+06	1.93353e+06
8.367_484.30351	0.35453	0.0138409	0.0342671	1.0816	Disease:Healthy	NEG	8.367	484.304	C27 H40 N4 O4	N-[(10z)-3-sec-butyl-7-isobutyl-5,8-dioxo-2-oxa-6,9-diazabicyclo[10.2.2]hexadeca-1(14),10,12,15-tetraen-4-yl]-1-methylprolinamide	-0.00144484	-2.98333	NA	level4	ChemSpider	NA	HMDB0029341	Organic acids and derivatives	Amino acids, peptides, and analogues	Carboxylic acids and derivatives	Amino acids, peptides, and analogues	NA	NA	NA	Down	123671	143387	122394	149416	150638	128315	130547	142422	131819	145673	129055	224020	15386.7	174536	57077.1	1.52879e+06	34661.9	72794.3	238345	185689	115849	389352	181118	28532.9
9.33_535.49661	0.312716	0.000104348	0.00104	1.24161	Disease:Healthy	POS	9.33	535.497	C34 H65 N O3	N-[(2s,3r,4e,6e)-1,3-dihydroxy-4,6-tetradecadien-2-yl]icosanamide	0.000160458	0.299643	NA	level4	ChemSpider	NA	NA	NA	NA	NA	NA	NA	NA	NA	Down	1.95791e+06	1.87576e+06	2.05466e+06	1.91514e+06	2.11601e+06	1.92668e+06	1.97888e+06	1.931e+06	1.92938e+06	1.93996e+06	2.08926e+06	2.52995e+06	2.72382e+06	2.33057e+06	2.0396e+06	1.08794e+07	3.47052e+06	3.1314e+06	5.90673e+06	1.05725e+07	3.01453e+06	3.67704e+06	2.5427e+07	4.33282e+06
7.605_447.29859	0.137943	9.03396e-05	0.00093401	1.86878	Disease:Healthy	NEG	7.605	447.299	C26 H41 N O5	N-[(3beta,7beta)-3,7-dihydroxy-24-oxochol-5-en-24-yl]glycine	0.000114879	0.256829	NA	level4	ChemSpider	NA	NA	NA	NA	NA	NA	NA	NA	NA	Down	529296	529296	529296	529296	529296	529296	529296	529296	529296	529296	529296	2.34974e+06	1.55184e+06	2.44754e+06	1.5374e+06	1.50076e+06	348373	34113.2	2.40493e+06	750413	664555	219782	1.30718e+06	647356
9.875_366.34978	0.230007	5.99767e-07	2.06309e-05	1.66553	Disease:Healthy	POS	9.875	366.35	C24 H46 O2	Nervonic acid	2.57193e-06	0.00702041	NA	level4	ChemSpider	C08323	HMDB0002368	Lipids and lipid-like molecules	Fatty acids and conjugates	Fatty Acyls	Fatty acyls[FA]	Lipid metabolism	Biosynthesis of unsaturated fatty acids	map01040 Biosynthesis of unsaturated fatty acids	Down	872207	361899	442185	519880	506006	406454	489675	511379	579961	430863	563593	670513	807385	1.06892e+06	1.71158e+06	835131	812224	1.31191e+06	1.42727e+06	1.11869e+06	1.49319e+06	909207	3.08032e+06	1.33632e+06
10.758_674.53660	0.484991	0.000136943	0.00126287	1.1863	Disease:Healthy	POS	10.758	674.537	C37 H75 N2 O6 P	N-myristoylsphingosine-1-phosphocholine	0.000326381	0.48386	NA	level4	ChemSpider	NA	HMDB0012097	Lipids and lipid-like molecules	Phosphosphingolipids	Sphingolipids	Sphingolipids[SP]	NA	NA	NA	Down	6.92369e+06	7.16624e+06	6.82974e+06	7.087e+06	6.87849e+06	6.97007e+06	6.95784e+06	6.99925e+06	7.40399e+06	6.57642e+06	6.98558e+06	9.17343e+06	7.82923e+06	6.25186e+06	5.70658e+06	8.9123e+06	1.05961e+07	7.67651e+06	1.28923e+07	8.02898e+06	7.79474e+06	6.52407e+06	9.33526e+06	9.94621e+06
12.408_827.57053	0.269027	7.10791e-06	0.000128804	1.53944	Disease:Healthy	NEG	12.408	827.571	C45 H82 N O10 P	O-[{(2r)-2-[(13z,16z)-13,16-docosadienoyloxy]-3-[(9z)-9-heptadecenoyloxy]propoxy}(hydroxy)phosphoryl]-l-serine	0.00289271	3.49544	NA	level4	ChemSpider	NA	NA	NA	NA	NA	NA	NA	NA	NA	Down	4.43074e+06	4.43074e+06	4.43074e+06	4.43074e+06	4.43074e+06	4.43074e+06	4.43074e+06	4.43074e+06	4.43074e+06	4.43074e+06	4.43074e+06	4.40099e+06	8.84564e+06	5.4995e+06	4.15095e+06	8.66709e+06	5.99465e+06	4.12166e+06	1.49631e+07	9.93853e+06	8.48681e+06	6.70317e+06	7.92604e+06	1.10327e+07
10.053_551.39571	0.380397	6.39401e-05	0.000722486	1.35754	Disease:Healthy	POS	10.053	551.396	C28 H58 N O7 P	Paf c-18	0.000621184	1.12657	NA	level4	ChemSpider	NA	NA	NA	NA	NA	NA	NA	NA	NA	Down	956502	924824	894627	950588	900909	976132	825178	983677	927791	997180	859533	1.07239e+06	1.50298e+06	1.04181e+06	642745	1.96978e+06	961766	1.36069e+06	2.9157e+06	2.2668e+06	1.7598e+06	1.4354e+06	2.00785e+06	2.72456e+06
12.591_821.63243	0.408965	0.000220824	0.00170475	1.15708	Disease:Healthy	POS	12.591	821.632	C48 H88 N O7 P	Pc(o-20:1(11z)/20:4(8z,11z,14z,17z))	0.0025925	3.15532	NA	level4	ChemSpider	NA	HMDB0013444	Lipids and lipid-like molecules	Glycerophosphocholines	Glycerophospholipids	Glycerophospholipids[GP]	NA	NA	NA	Down	1.22611e+06	1.35836e+06	926556	1.34406e+06	1.18778e+06	1.18068e+06	1.23142e+06	1.19058e+06	1.09326e+06	1.33299e+06	1.17128e+06	2.59095e+06	2.41401e+06	792092	905484	1.68256e+06	2.21253e+06	1.81298e+06	716641	1.41845e+06	2.23521e+06	1.95405e+06	2.39206e+06	2.1375e+06
7.745_496.30342	0.288971	0.000950588	0.00440415	1.29281	Disease:Healthy	NEG	7.745	496.303	C27 H44 O8	Pregnanediol-3-glucuronide	-0.000198912	-0.400787	NA	level4	ChemSpider	NA	HMDB0010318	Lipids and lipid-like molecules	Steroidal glycosides	Steroids and steroid derivatives	Steroids and derivatives	NA	NA	NA	Down	442048	435212	441605	439042	446442	457503	438538	433061	465553	440090	428664	942882	1.01981e+06	4.38259e+06	826672	370934	664600	418685	149573	414482	506820	250135	873839	343995
8.887_340.26150	0.442234	0.000214778	0.00167135	1.07183	Disease:Healthy	NEG	8.887	340.262	C20 H36 O4	Prostaglandin e1 alcohol	0.000141618	0.416205	NA	level4	ChemSpider	NA	NA	NA	NA	NA	NA	NA	NA	NA	Down	1.54353e+06	1.50752e+06	1.57553e+06	1.50477e+06	1.54615e+06	1.53415e+06	1.53556e+06	1.54565e+06	1.5116e+06	1.53631e+06	1.54765e+06	2.25091e+06	2.78671e+06	2.45359e+06	2.28977e+06	2.30397e+06	1.49578e+06	6.99669e+06	2.43492e+06	1.69017e+06	1.89307e+06	1.62001e+06	4.67554e+06	2.96704e+06
9.41_381.28761	0.15492	1.62424e-10	1.05224e-07	1.93491	Disease:Healthy	POS	9.41	381.288	C22 H39 N O4	Prostaglandin f2├«┬▒ dimethyl amide	-0.000293843	-0.770658	NA	level4	ChemSpider	NA	NA	NA	NA	NA	NA	NA	NA	NA	Down	217258	212937	165361	185163	239848	212037	227330	175328	189034	237954	199816	251756	434163	491609	611344	218650	404374	1.05582e+06	466969	478211	397707	267797	500999	528505
10.098_298.25071	0.114452	2.11299e-08	2.02794e-06	2.16687	Disease:Healthy	POS	10.098	298.251	C18 H34 O3	Ricinelaidic acid	-8.42454e-05	-0.282465	NA	level4	ChemSpider	NA	NA	NA	NA	NA	NA	NA	NA	NA	Down	1.30448e+07	1.29332e+07	1.30732e+07	1.30149e+07	1.07809e+07	1.39608e+07	1.27332e+07	1.35145e+07	1.17401e+07	1.33473e+07	1.21766e+07	2.41852e+07	3.21993e+07	3.71707e+07	3.41056e+07	1.3309e+07	1.5947e+07	4.562e+07	4.0544e+07	2.59261e+07	3.87791e+07	2.92833e+07	3.64665e+07	5.8894e+07
7.689_245.14504	0.391651	0.00035278	0.00230589	1.64332	Disease:Healthy	POS	7.689	245.145	C12 H23 N O2 S	S-3-oxodecanoyl cysteamine	8.96584e-05	0.365736	NA	level4	ChemSpider	NA	HMDB0059773	Lipids and lipid-like molecules	Fatty acyl thioesters	Fatty Acyls	Fatty acyls[FA]	NA	NA	NA	Down	4.35379e+06	4.31081e+06	4.47095e+06	4.39289e+06	4.4188e+06	4.37578e+06	4.41366e+06	4.35688e+06	4.41108e+06	4.3823e+06	4.38116e+06	8.84371e+06	6.56949e+06	8.41894e+06	1.48355e+07	9.61002e+06	7.07573e+06	7.08325e+06	9.44403e+06	6.25729e+06	9.6501e+06	7.92706e+06	1.32312e+07	9.57847e+06
2.324_161.05118	0.277736	5.70259e-05	0.000658722	1.44291	Disease:Healthy	POS	2.324	161.051	C6 H11 N O2 S	S-allyl-l-cysteine	0.000130869	0.812595	NA	level4	ChemSpider	C16759	HMDB0034323	Organic acids and derivatives	Amino acids, peptides, and analogues	Carboxylic acids and derivatives	Amino acids, peptides, and analogues	NA	NA	NA	Down	4.70487e+06	4.81976e+06	4.70452e+06	4.72973e+06	4.70645e+06	4.65372e+06	4.71631e+06	4.80995e+06	4.62967e+06	4.75076e+06	4.7484e+06	2.34798e+07	2.24056e+06	1.70853e+07	1.58673e+07	8.2329e+06	3.45767e+06	5.28603e+06	1.39753e+07	1.04897e+07	6.90722e+06	1.94295e+07	9.43349e+06	5.77318e+06
8.627_351.21760	0.485097	1.35967e-06	3.67283e-05	1.12208	Disease:Healthy	POS	8.627	351.218	C16 H34 N O5 P	Sphingosine-1-phosphate (d16:1)	0.00013942	0.396963	NA	level4	ChemSpider	NA	HMDB0060061	Organic acids and derivatives	Phosphate esters	Organic phosphoric acids and derivatives	Organic acids	NA	NA	NA	Down	2.41369e+06	2.4222e+06	2.47844e+06	2.30137e+06	2.32566e+06	2.44485e+06	2.51696e+06	2.39743e+06	2.25162e+06	2.46327e+06	2.41944e+06	4.63242e+06	4.71481e+06	3.51534e+06	3.93827e+06	4.84616e+06	5.00958e+06	4.67969e+06	6.71527e+06	5.2913e+06	5.25532e+06	5.80191e+06	6.49492e+06	3.30558e+06
7.576_513.27568	0.295883	7.39904e-05	0.000801116	1.5631	Disease:Healthy	NEG	7.576	513.276	C26 H43 N O7 S	Sulfoglycolithocholic acid	-0.000343533	-0.669294	NA	level4	ChemSpider	C11301	HMDB0002639	Lipids and lipid-like molecules	Bile acids, alcohols and derivatives	Steroids and steroid derivatives	Bile acids, alcohols and derivatives	NA	NA	NA	Down	1.84314e+06	1.94761e+06	1.91181e+06	1.90556e+06	1.96869e+06	1.86689e+06	1.99848e+06	1.85528e+06	1.89434e+06	1.90366e+06	1.94882e+06	6.86093e+06	8.14283e+06	4.09179e+06	3.69116e+06	6.89268e+06	3.26488e+06	859158	2.53361e+06	1.70126e+06	1.81376e+06	2.54671e+06	3.20497e+06	3.00993e+06
9.248_450.33469	0.288004	1.79704e-06	4.5211e-05	1.57191	Disease:Healthy	NEG	9.248	450.335	C27 H46 O5	Trihydroxycoprostanic acid	0.000168798	0.374829	NA	level4	ChemSpider	C04722	HMDB0000601	Lipids and lipid-like molecules	Bile acids, alcohols and derivatives	Steroids and steroid derivatives	Bile acids, alcohols and derivatives	Lipid metabolism	Primary bile acid biosynthesis	map00120 Primary bile acid biosynthesis; map01100 Metabolic pathways	Down	2.4183e+06	2.46536e+06	2.25866e+06	2.43827e+06	2.35821e+06	2.28563e+06	2.33833e+06	2.49674e+06	2.05734e+06	2.45658e+06	2.57214e+06	2.64817e+06	4.01239e+06	5.61778e+06	3.41084e+06	2.68537e+06	2.32872e+06	5.76822e+06	3.58758e+06	4.38523e+06	4.27573e+06	3.04493e+06	4.92544e+06	4.93642e+06
6.764_332.18369	0.233803	0.00480164	0.0152608	1.60089	Disease:Healthy	NEG	6.764	332.184	C17 H24 N4 O3	Trp-lys	-0.00114887	-3.45851	NA	level4	ChemSpider	NA	HMDB0029088	Organic acids and derivatives	Amino acids, peptides, and analogues	Carboxylic acids and derivatives	Amino acids, peptides, and analogues	NA	NA	NA	Down	1.12538e+06	1.15775e+06	1.14158e+06	1.11365e+06	1.13337e+06	1.13523e+06	1.13914e+06	1.14269e+06	1.12254e+06	1.13281e+06	1.1398e+06	207444	959743	5.45568e+06	124862	1.34553e+06	1.21626e+06	540326	627818	115192	319550	7.73263e+06	1.92631e+06	1.19129e+07
6.098_320.19868	0.0520735	0.0095199	0.0254409	1.30707	Disease:Healthy	POS	6.098	320.199	C19 H28 O4	Ubiquinol 10	-8.11357e-05	-0.253392	NA	level4	ChemSpider	C00390	HMDB0001304	Lipids and lipid-like molecules	Quinone and hydroquinone lipids	Prenol lipids	Quinone	Energy metabolism	Oxidative phosphorylation	map00190 Oxidative phosphorylation; map01100 Metabolic pathways	Down	31579	37211.1	31902.2	35023.6	30403.3	36603.3	27729.3	34138.7	33416.2	35689.7	32300.9	133442	3282.18	3513.82	17996.9	834038	3786.39	4021.4	334507	3535.66	56630.9	126298	23609.5	40762.7
9.577_436.31682	0.2136	0.000213571	0.00166732	1.28289	Disease:Healthy	POS	9.577	436.317	C26 H44 O5	Varanic acid	-0.00205427	-4.70819	NA	level4	ChemSpider	NA	HMDB0002195	Lipids and lipid-like molecules	Bile acids, alcohols and derivatives	Steroids and steroid derivatives	Bile acids, alcohols and derivatives	NA	NA	NA	Down	157872	157872	157872	157872	157872	157872	157872	157872	157872	157872	157872	67255	594687	279115	1.75837e+06	118850	475902	313092	361279	305394	108016	56423.4	114155	304905
10.192_394.38113	0.160725	7.8677e-07	2.51702e-05	2.08286	Disease:Healthy	POS	10.192	394.381	C26 H50 O2	Ximenic acid	5.10355e-05	0.129407	NA	level4	ChemSpider	C17278	HMDB0062452	Lipids and lipid-like molecules	Fatty acids and conjugates	Fatty Acyls	Fatty acyls[FA]	NA	NA	NA	Down	864905	850914	775105	948532	769138	890442	803585	879211	769370	863313	877193	1.57577e+06	2.20279e+06	2.03991e+06	2.45492e+06	699826	1.61636e+06	3.06269e+06	2.46466e+06	1.38762e+06	1.98187e+06	1.84468e+06	2.24037e+06	2.71736e+06
9.962_418.34406	0.202512	2.41067e-06	5.46372e-05	1.60601	Disease:Healthy	POS	9.962	418.344	C27 H46 O3	Yakkasterone	-0.000634011	-1.51552	NA	level4	ChemSpider	NA	NA	NA	NA	NA	NA	NA	NA	NA	Down	982506	1.19454e+06	756461	1.0141e+06	1.06961e+06	993128	992898	984838	907302	1.21325e+06	894033	639626	2.31212e+06	1.03531e+06	2.07321e+06	766072	971123	1.93427e+06	1.80102e+06	3.11195e+06	4.85788e+06	3.52283e+06	2.70294e+06	1.31956e+06
[truncated: 17 more columns]

## Sheet: upregulated- exogenous met
Metabolite ID	Fold Change	pvalue	qvalue	VIP	Sample	Ion Mode	RT	Molecular Weight	Formula	Name	Delta Mass Da	Delta Mass ppm	Match	Level	Database	KEGG ID	HMDB ID	Super Class	Sub Class	Class	Final Class	Super Pathway	Sub Pathway	Pathway	State	QC_06	QC_07	QC_08	QC_09	QC_10	QC_11	QC_12	QC_13	QC_14	QC_15	QC_16	CON1	CON2	CON3	CON4	CON5	CON6	CON7	CON8	CON9	CON10	CON11	CON12	CON13
0.698_131.06961	1.99326	0.000252592	0.00186144	1.04932	Disease:Healthy	POS	0.698	131.07	C4 H6 N2 O2	5,6-dihydrouracil	17.0267	149301	84.0564	level1	BMDB	C00429	HMDB0000076	Organoheterocyclic compounds	Pyrimidines and pyrimidine derivatives	Diazines	Organoheterocyclic compounds	Nucleotide metabolism	Pyrimidine metabolism	map00240 Pyrimidine metabolism; map00410 beta-Alanine metabolism; map00770 Pantothenate and CoA biosynthesis; map01100 Metabolic pathways	Up	3.3304e+08	3.35573e+08	3.38615e+08	3.34232e+08	3.33378e+08	3.35739e+08	3.35323e+08	3.32044e+08	3.38127e+08	3.33707e+08	3.35595e+08	2.29794e+08	8.0108e+07	3.74078e+08	4.32252e+08	7.24884e+07	3.77975e+08	4.94562e+08	1.2712e+08	2.10616e+08	5.35981e+08	3.79377e+08	1.57662e+08	2.66333e+08
8.39_425.31425	11.0159	0.00182131	0.00715818	1.66057	Disease:Healthy	POS	8.39	425.314	C24 H40 O5	Cholate	17.0267	41702.6	80.7384	level1	BMDB	C00695	HMDB0000619	Lipids and lipid-like molecules	Bile acids, alcohols and derivatives	Steroids and steroid derivatives	Bile acids, alcohols and derivatives	Lipid metabolism	Primary bile acid biosynthesis	map00120 Primary bile acid biosynthesis; map00121 Secondary bile acid biosynthesis; map01100 Metabolic pathways; map04976 Bile secretion	Up	9.1364e+06	9.2327e+06	9.19019e+06	9.39066e+06	9.25795e+06	9.23863e+06	9.15197e+06	9.38212e+06	9.01872e+06	9.2356e+06	9.35259e+06	7.03255e+06	214111	368977	210205	246934	93422.8	402194	2.19647e+06	151602	165410	174967	2.676e+06	400507
0.601_192.02695	8.77063	0.00013441	0.00124393	1.54184	Disease:Healthy	NEG	0.601	192.027	C6 H8 O7	Citrate	-5.203e-05	-0.270952	98.5839	level1	BMDB	C00158	HMDB0000094	Organic acids and derivatives	Tricarboxylic acids and derivatives	Carboxylic acids and derivatives	Organic acids	Carbohydrate metabolism	Citrate cycle (TCA cycle)	map00020 Citrate cycle (TCA cycle); map00250 Alanine, aspartate and glutamate metabolism; map00630 Glyoxylate and dicarboxylate metabolism; map00720 Carbon fixation pathways in prokaryotes; map00997 Biosynthesis of various secondary metabolites - part 3; map01060 Biosynthesis of plant secondary metabolites; map01061 Biosynthesis of phenylpropanoids; map01062 Biosynthesis of terpenoids and steroid…	Up	8.34501e+08	7.87433e+08	8.51594e+08	8.13031e+08	8.5553e+08	9.01113e+08	8.03576e+08	8.64236e+08	8.38801e+08	8.43552e+08	7.92543e+08	1.53431e+08	1.24743e+08	1.25045e+08	1.28242e+08	1.0907e+08	1.18436e+08	9.51087e+07	1.30595e+08	1.33054e+08	1.2116e+08	1.13116e+08	1.41556e+08	1.06273e+08
0.97_131.06953	2.73714	1.43292e-05	0.000221338	1.27824	Disease:Healthy	POS	0.97	131.07	C4 H9 N3 O2	Creatine	5.46062e-05	0.41662	88.8134	level1	BMDB	C00300	HMDB0000064	Organic acids and derivatives	Amino acids, peptides, and analogues	Carboxylic acids and derivatives	Amino acids, peptides, and analogues	Amino acid metabolism	Glycine, serine and threonine metabolism	map00260 Glycine, serine and threonine metabolism; map00330 Arginine and proline metabolism; map01100 Metabolic pathways	Up	2.89073e+07	2.959e+07	2.89061e+07	2.83825e+07	2.88327e+07	2.90244e+07	2.8851e+07	2.89501e+07	2.88372e+07	2.90949e+07	2.89102e+07	2.04901e+07	6.70902e+06	3.36007e+07	4.03292e+07	6.24944e+06	3.44501e+07	4.5784e+07	1.21029e+07	1.60925e+07	4.57543e+07	2.94464e+07	1.17458e+07	2.47181e+07
8.836_374.28187	14.797	0.00269324	0.00973826	1.70805	Disease:Healthy	POS	8.836	374.282	C24 H40 O4	Deoxycholate	-18.0108	-45911.6	87.0016	level1	BMDB	C04483	HMDB0000626	Lipids and lipid-like molecules	Bile acids, alcohols and derivatives	Steroids and steroid derivatives	Bile acids, alcohols and derivatives	Lipid metabolism	Secondary bile acid biosynthesis	map00121 Secondary bile acid biosynthesis; map04976 Bile secretion	Up	5.41763e+06	5.77587e+06	4.65707e+06	5.86237e+06	5.39766e+06	5.40648e+06	5.39228e+06	5.43071e+06	5.40347e+06	5.34645e+06	5.44371e+06	3.05017e+06	1.97604e+06	73196.8	1.07985e+06	139201	1.9862e+06	440413	1.80575e+06	82727.3	122536	484913	1.78096e+06	64957
0.599_130.02659	7.9549	0.000173363	0.00146651	1.49426	Disease:Healthy	NEG	0.599	130.027	C5 H6 O4	Itaconate	-2.17927e-05	-0.167602	95.4123	level1	BMDB	C00490	HMDB0002092	Lipids and lipid-like molecules	Fatty acids and conjugates	Fatty Acyls	Fatty acyls[FA]	Carbohydrate metabolism	C5-Branched dibasic acid metabolism	map00660 C5-Branched dibasic acid metabolism; map01100 Metabolic pathways	Up	6.63826e+07	6.63826e+07	6.63826e+07	6.63826e+07	6.63826e+07	6.63826e+07	6.63826e+07	6.63826e+07	6.63826e+07	6.63826e+07	6.63826e+07	1.39038e+07	1.03662e+07	1.10825e+07	8.22036e+06	9.77715e+06	1.05193e+07	7.62806e+06	1.1321e+07	1.19968e+07	1.0899e+07	1.1112e+07	1.21225e+07	9.18014e+06
8.847_300.20873	11.7895	0.0021241	0.00808258	1.38971	Disease:Healthy	POS	8.847	300.209	C20 H28 O2	Retinoate	-0.000202112	-0.673239	82.1793	level1	BMDB	C00777	HMDB0001852	Lipids and lipid-like molecules	Retinoids	Prenol lipids	Prenol lipids[PR]	Metabolism of cofactors and vitamins	Retinol metabolism	map00830 Retinol metabolism; map01100 Metabolic pathways; map04659 Th17 cell differentiation; map04672 Intestinal immune network for IgA production; map05200 Pathways in cancer; map05222 Small cell lung cancer; map05223 Non-small cell lung cancer; map05226 Gastric cancer	Up	1.88218e+06	1.97802e+06	2.28428e+06	2.20569e+06	2.06521e+06	2.08641e+06	2.13833e+06	2.07398e+06	1.87991e+06	2.09098e+06	2.21663e+06	513075	376605	327500	408878	1.00577e+06	253511	943212	350387	543832	232357	224050	240501	252350
8.2_320.23497	18.5484	0.0206369	0.0469646	1.12467	Disease:Healthy	POS	8.2	320.235	C20 H34 O4	(+/-)11(12)-dihet x (also known as 11,12-DHET, or 11,12-DiHETE)	-18.0107	-53247.5	84.1121	level2	mzCloud	NA	HMDB0002314	Lipids and lipid-like molecules	Eicosanoids	Fatty Acyls	NA	NA	Arachidonic acid metabolism	map00590 Arachidonic acid metabolism	Up	130738	135950	132277	151940	138091	119660	156198	127554	130447	139047	141224	13038.3	19570.5	12632.2	18472.3	13688.5	14645.9	10622.5	26377.8	16412.9	13479.8	26275.4	32622.3	17589.1
8.92_302.22453	21.3707	0.0043721	0.014263	1.42827	Disease:Healthy	POS	8.92	302.225	C20 H32 O3	(+/-)11(12)-eet x (11,12-epoxyeicosatrienoic acid, or 11, 12 EET)	-18.0106	-56241.9	94.3796	level2	mzCloud	C14770	HMDB0004673	Lipids and lipid-like molecules	Eicosanoids	Fatty Acyls	NA	NA	Arachidonic acid metabolism	map00590 Arachidonic acid metabolism	Up	2.39664e+06	2.41761e+06	2.42665e+06	2.34682e+06	2.43069e+06	2.24112e+06	2.44469e+06	2.2981e+06	2.3514e+06	2.55685e+06	2.35434e+06	440022	157822	709738	77535.2	1.33648e+06	149062	180601	154105	149606	103391	103403	88724.3	97460.3
8.648_296.23514	14.4678	0.00841047	0.0232102	1.25519	Disease:Healthy	NEG	8.648	296.235	C18 H34 O4	(+/-)12(13)-dihome	-18.0106	-57313.6	93.2916	level2	mzCloud	C14829	HMDB0004705	Lipids and lipid-like molecules	Fatty acids and conjugates	Fatty Acyls	Fatty acyls[FA]	Lipid metabolism	Linoleic acid metabolism	map00591 Linoleic acid metabolism	Up	6.77929e+06	6.54319e+06	6.76526e+06	6.81147e+06	6.77434e+06	6.78866e+06	6.70423e+06	6.78056e+06	6.66718e+06	6.82757e+06	6.67645e+06	484592	2.25591e+06	884398	851622	1.12958e+06	1.18864e+06	1.537e+06	1.60104e+06	1.07944e+06	889765	825626	701772	599545
8.453_318.21961	126.442	0.00153877	0.00632596	1.80706	Disease:Healthy	NEG	8.453	318.22	C20 H30 O3	(+/-)18-hepe	0.000115453	0.362809	91.2015	level2	mzCloud	NA	HMDB0012611	Lipids and lipid-like molecules	Eicosanoids	Fatty Acyls	NA	NA	NA	NA	Up	143946	141971	144013	141511	145822	141611	146669	146109	140981	140118	145477	3516.72	3550.89	2537.45	2088.96	1144.62	4601.32	5959.48	3894.62	2658.72	3424.89	3490.68	410.611	819.085
9.021_284.21408	24.2551	0.00689843	0.020048	1.34405	Disease:Healthy	POS	9.021	284.214	C20 H28 O	(9cis)-retinal	6.42153e-05	0.22594	68.3832	level2	mzCloud	C16681	HMDB0006218	Lipids and lipid-like molecules	Retinoids	Prenol lipids	Prenol lipids[PR]	Metabolism of cofactors and vitamins	Retinol metabolism	map00830 Retinol metabolism	Up	316050	316050	316050	316050	316050	316050	316050	316050	316050	316050	316050	22517.1	38404.7	19495.3	9650.23	52858.6	28910.5	32496.2	21977.9	30321.5	112868	11475.7	11383.2	30568.9
8.124_408.28795	18.4675	0.00199139	0.00766389	1.67243	Disease:Healthy	NEG	8.124	408.288	C24 H40 O5	╬Æ-muricholic acid (α-Muricholic Acid)	0.000378031	0.925894	82.9774	level2	mzCloud	C17726	HMDB0000415	Lipids and lipid-like molecules	Bile acids, alcohols and derivatives	Steroids and steroid derivatives	Bile acids, alcohols and derivatives	Lipid metabolism	Secondary bile acid biosynthesis	map00121 Secondary bile acid biosynthesis	Up	7.24051e+06	7.23913e+06	7.23864e+06	7.3794e+06	7.2114e+06	7.36046e+06	7.34484e+06	7.24579e+06	7.06394e+06	7.31333e+06	7.39375e+06	5.21232e+06	188766	315853	146614	169894	92017.3	295906	1.47457e+06	124167	157404	180144	1.5949e+06	327036
6.164_368.22013	53.2501	0.00520044	0.0161519	1.53747	Disease:Healthy	NEG	6.164	368.22	C20 H32 O6	╬ö17-6-keto prostaglandin f1╬▒ (Δ17-6-keto Prostaglandin F1α)	0.000237913	0.646117	67.4081	level2	mzCloud	NA	NA	NA	NA	NA	NA	NA	NA	NA	Up	31293.4	36054.5	31358.1	26233.9	34643	33802.4	33843.5	29107	32304.4	30906.8	34040.7	814.33	872.465	1587.84	939.675	3237.75	846.651	2547.87	2198.8	6375.22	1125.28	929.91	816.89	865.072
7.449_368.22012	15.9105	0.0163117	0.0390897	1.19841	Disease:Healthy	NEG	7.449	368.22	C20 H32 O6	11-dehydro thromboxane b2	0.000234029	0.635568	61.7689	level2	mzCloud	C05964	HMDB0004242	Lipids and lipid-like molecules	Eicosanoids	Fatty Acyls	Fatty acyls[FA]	Lipid metabolism	Arachidonic acid metabolism	map00590 Arachidonic acid metabolism; map01100 Metabolic pathways; map04726 Serotonergic synapse	Up	77942	77069.7	77616.8	78094.6	77636.4	77370.6	77884.6	78276.6	74194.4	81791.9	76483.7	8159.48	12822.5	7008.78	7137.71	52267.8	4439.81	6529.2	4782.55	12617.4	4781.36	4012.11	4770.07	6306.47
8.333_318.21946	67.9836	0.00655089	0.019305	1.54851	Disease:Healthy	POS	8.333	318.219	C20 H32 O4	12-epileukotriene b4 (12-Epi-LTB4)	-18.0106	-53566.3	86.3754	level2	mzCloud	NA	HMDB0005089	Lipids and lipid-like molecules	Eicosanoids	Fatty Acyls	NA	NA	NA	NA	Up	426174	419222	427411	429935	433883	438447	386083	445488	432244	402175	448122	7498.17	6531.21	11397.7	14426.1	39360.7	32139.5	6960.7	6388.3	21611	7030.52	9073.83	9336.63	8035.69
8.535_294.21946	20.3375	0.00947572	0.0253665	1.2638	Disease:Healthy	NEG	8.535	294.219	C18 H30 O3	13(s)-hotre (13-HOTE)	-3.53768e-05	-0.120239	88.2	level2	mzCloud	C16316	HMDB0010203	Lipids and lipid-like molecules	Lineolic acids and derivatives	Fatty Acyls	Fatty acyls[FA]	Lipid metabolism	alpha-Linolenic acid metabolism	map00592 alpha-Linolenic acid metabolism	Up	587834	605873	595028	618282	599782	603765	596726	609376	595036	602206	599986	48436.2	85813.5	87879.4	81428.7	96134.5	121899	140366	130346	111277	78677.1	67993.4	64334.1	64185.9
7.193_334.21452	13.9013	0.0208665	0.0474178	1.12865	Disease:Healthy	NEG	7.193	334.215	C20 H30 O4	15(s)-hpepe (15S-hydroperoxy-5Z,8Z,11Z,13E,17Z-eicosapentaenoic acid)	0.00011205	0.335265	78.7149	level2	mzCloud	NA	NA	NA	Eicosanoids	NA	NA	NA	NA	NA	Up	246163	246163	246163	246163	246163	246163	246163	246163	246163	246163	246163	145038	27121.9	28237.8	16244.9	130000	32681.7	22020.2	102754	14238.7	19380.1	98019.4	26852.3	24130.1
7.771_336.23021	425.453	0.00559676	0.0170825	1.84686	Disease:Healthy	NEG	7.771	336.23	C20 H32 O4	15(s)-hpete x (also known as 15(S)-hydroperoxyeicosatetraenoic acid)	0.000154603	0.459813	85.7145	level2	mzCloud	NA	HMDB0004244	Lipids and lipid-like molecules	Eicosanoids	Fatty Acyls	NA	NA	Arachidonic acid metabolism	map00590 Arachidonic acid metabolism	Up	142162	147304	140579	146980	149913	148721	144082	145796	145484	143440	146924	757.984	1872.53	1129.64	581.538	780.096	206.439	728.847	3186.88	568.085	519.576	2972.48	867.724	213.946
8.007_334.21431	26.4491	0.00495144	0.0155975	1.41836	Disease:Healthy	POS	8.007	334.214	C20 H30 O4	15-deoxy-╬┤12,14-prostaglandin d2 (15-deoxy-Δ12,14-Prostaglandin D2 0r 15-deoxy-PGD2)	-9.61137e-05	-0.287581	68.7439	level2	mzCloud	NA	HMDB0062298	Lipids and lipid-like molecules	Eicosanoids	Fatty Acyls	NA	NA	NA	NA	Up	449444	585650	439594	481614	495609	499370	514260	450553	597180	455471	454959	51433.2	20326.4	29938.4	42726.7	79331	20216.7	16167.6	44570.4	74616.4	34097.6	21200.3	20477.5	29979.2
8.634_318.21703	30.4545	0.00630939	0.0186925	1.44168	Disease:Healthy	POS	8.634	318.217	C20 H32 O4	15-epi prostaglandin a1 (Prostaglandin A1)	-18.013	-53573.5	66.448	level2	mzCloud	NA	HMDB0002656	Lipids and lipid-like molecules	Eicosanoids	Fatty Acyls	NA	NA	NA	NA	Up	217235	211171	209951	218098	207927	212228	205727	213722	214040	222780	204635	4565.91	9863.25	26468.8	20373	6921.89	19905.9	31189.5	21262.3	18538.4	18310.8	7453.01	24479.1	14613.4
8.75_322.25072	28.1658	0.0118521	0.0303386	1.33059	Disease:Healthy	NEG	8.75	322.251	C20 H34 O3	15-oxoede	-7.40185e-05	-0.229692	73.997	level2	mzCloud	NA	NA	NA	NA	NA	NA	NA	NA	NA	Up	123948	121160	122335	125989	120626	123277	122917	122507	121633	123427	123607	2507.64	10719.6	16396.3	2965.32	22711.1	4631.01	9084.51	6793.76	18668.2	4858.62	5156.25	6768.8	1543.22
8.319_360.23027	29.2113	0.0204465	0.0465995	1.24501	Disease:Healthy	NEG	8.319	360.23	C22 H32 O4	17(s)-hpdha (17(S)-hydroperoxy Docosahexaenoic Acid)	0.00020804	0.57752	79.438	level2	mzCloud	NA	NA	NA	other Docosanoids	NA	NA	NA	NA	NA	Up	208220	199838	212598	189961	207704	223466	205420	198289	198977	222452	197432	6537.53	10502.8	19159.2	7721.29	27448.1	9067.45	10611.2	15425.3	7697.43	11655.6	17054.1	13427.5	10522.3
9.559_376.25895	11.4183	8.44418e-06	0.000149478	1.63757	Disease:Healthy	POS	9.559	376.259	C23 H38 O5	2-(14,15-epoxyeicosatrienoyl) glycerol	-18.013	-45686.7	64.0868	level2	mzCloud	NA	HMDB0013651	Lipids and lipid-like molecules	Monoradylglycerols	Glycerolipids	Glycerolipids[GL]	NA	NA	NA	Up	2.16232e+06	2.20131e+06	1.95673e+06	2.19959e+06	2.06128e+06	2.12223e+06	2.10048e+06	2.1777e+06	2.09644e+06	2.11475e+06	2.09629e+06	297141	520232	540135	687388	568725	756362	895942	400593	745273	475617	306794	254495	554689
8.598_320.23519	24.5865	0.00161976	0.00657545	1.49492	Disease:Healthy	NEG	8.598	320.235	C20 H32 O3	20-hydroxy-(5z,8z,11z,14z)-eicosatetraenoic acid (20-HETE)	4.12949e-05	0.128952	80.7034	level2	mzCloud	C14748	HMDB0005998	Lipids and lipid-like molecules	Fatty acids and conjugates	Fatty Acyls	Fatty acyls[FA]	Lipid metabolism	Arachidonic acid metabolism	map00590 Arachidonic acid metabolism; map01100 Metabolic pathways; map04270 Vascular smooth muscle contraction	Up	328439	331680	335332	333488	332926	325051	348409	331374	337489	332010	322546	25175.8	82874.8	52656.2	27839.2	38021.7	37660	28348.4	34677.4	51686.5	23378.6	18461.3	33688.8	33835.5
9.758_378.27459	13.0155	9.32345e-06	0.000162512	1.66908	Disease:Healthy	POS	9.758	378.275	C23 H38 O4	2-arachidonoyl glycerol	-0.00241856	-6.39361	66.99	level2	mzCloud	C13856	HMDB0004666	Lipids and lipid-like molecules	NA	Endocannabinoids	Glycerolipids[GL]	NA	NA	map04080 Neuroactive ligand-receptor interaction; map04714 Thermogenesis; map04723 Retrograde endocannabinoid signaling	Up	5.7131e+06	9.47189e+06	8.85786e+06	8.52891e+06	8.5124e+06	8.35864e+06	8.05376e+06	9.0135e+06	7.65633e+06	7.85099e+06	7.87558e+06	761690	1.24917e+06	844235	1.23766e+06	1.61451e+06	3.35724e+06	3.826e+06	1.99561e+06	3.37342e+06	1.69926e+06	1.2372e+06	1.33216e+06	1.50484e+06
1.779_228.07446	50.7414	1.76312e-11	2.28441e-08	2.68511	Disease:Healthy	NEG	1.779	228.074	C9 H12 N2 O5	2'-deoxyuridine	-0.000158791	-0.696223	89.8992	level2	mzCloud	C00526	HMDB0000012	Nucleosides, nucleotides, and analogues	Pyrimidine 2'-deoxyribonucleosides	Pyrimidine nucleosides	Nucleic acids and analogues	Nucleotide metabolism	Pyrimidine metabolism	map00240 Pyrimidine metabolism; map01100 Metabolic pathways; map02010 ABC transporters	Up	8.41311e+06	8.49304e+06	8.91463e+06	8.33189e+06	8.95227e+06	8.54104e+06	8.59595e+06	8.50504e+06	8.70462e+06	8.65929e+06	8.5377e+06	365991	602490	451410	352066	468376	435787	548727	39133.9	346892	251594	486603	315024	271830
0.712_145.08526	16.0702	0.00302737	0.0107074	1.19432	Disease:Healthy	POS	0.712	145.085	C5 H11 N3 O2	4-guanidinobutyric acid	0.000134089	0.924206	72.9075	level2	mzCloud	C01035	HMDB0003464	Organic acids and derivatives	Amino acids, peptides, and analogues	Carboxylic acids and derivatives	Amino acids, peptides, and analogues	Amino acid metabolism	Arginine and proline metabolism	map00330 Arginine and proline metabolism; map01100 Metabolic pathways	Up	874556	961049	828317	891825	867952	1.13565e+06	749258	859677	799920	1.06546e+06	907825	150234	197687	220720	106497	111840	92475.5	86215.8	248377	179246	91437.5	236986	237212	102121
9.882_306.25596	2.69018	0.00040428	0.00249039	1.08066	Disease:Healthy	NEG	9.882	306.256	C20 H34 O2	8z,11z,14z-eicosatrienoic acid	7.74963e-05	0.253044	88.0799	level2	mzCloud	C03242	HMDB0002925	Lipids and lipid-like molecules	Fatty acids and conjugates	Fatty Acyls	Fatty acyls[FA]	Lipid metabolism	Linoleic acid metabolism	map00591 Linoleic acid metabolism; map01040 Biosynthesis of unsaturated fatty acids; map01100 Metabolic pathways	Up	8.16657e+06	9.2707e+06	8.31724e+06	8.52668e+06	8.98644e+06	7.43243e+06	7.51535e+06	1.05941e+07	9.77899e+06	5.65119e+06	1.0056e+07	7.09214e+06	5.9861e+06	1.0515e+07	4.53294e+06	3.19565e+06	9.61021e+06	1.93248e+07	1.0691e+07	6.45991e+06	8.7783e+06	5.05668e+06	2.86075e+06	6.66881e+06
7.735_334.21466	60.6678	0.00350493	0.0119965	1.73972	Disease:Healthy	NEG	7.735	334.215	C20 H30 O4	Bicyclo prostaglandin e2 x (bicyclo PGE2)	0.000246916	0.738795	82.2804	level2	mzCloud	NA	HMDB0060054	Lipids and lipid-like molecules	Eicosanoids	Fatty Acyls	NA	NA	NA	NA	Up	453550	461587	434299	459369	456038	452731	452486	452396	457633	447483	454044	116218	2589.82	6145.42	3653.02	93029.5	7061.17	5183.25	22269	2466.27	4755.38	13450.2	2353.45	1537.97
0.667_90.03172	2.23414	1.79425e-06	4.5211e-05	1.14746	Disease:Healthy	NEG	0.667	90.0317	C3 H6 O3	Dl-lactic acid	2.19787e-05	0.244121	94.676	level2	mzCloud	C01432	HMDB0000190	Organic acids and derivatives	Alpha hydroxy acids and derivatives	Hydroxy acids and derivatives	Organic acids	NA	NA	NA	Up	1.30644e+09	1.30005e+09	1.455e+09	1.33041e+09	1.32161e+09	1.33216e+09	1.33124e+09	1.333e+09	1.34926e+09	1.35107e+09	1.33093e+09	6.50318e+08	6.58231e+08	8.78891e+08	6.57058e+08	7.11908e+08	1.13051e+09	6.94322e+08	1.03319e+09	1.09411e+09	8.6985e+08	1.00478e+09	6.90752e+08	6.92009e+08
9.691_328.23963	3.15643	0.000106036	0.00104819	1.14799	Disease:Healthy	POS	9.691	328.24	C22 H32 O2	Docosahexaenoic acid	-0.0006038	-1.83951	95.8291	level2	mzCloud	C06429	HMDB0002183	Lipids and lipid-like molecules	Fatty acids and conjugates	Fatty Acyls	Fatty acyls[FA]	Lipid metabolism	Biosynthesis of unsaturated fatty acids	map01040 Biosynthesis of unsaturated fatty acids	Up	2.02001e+07	2.01223e+07	1.96871e+07	2.11884e+07	2.01208e+07	1.96484e+07	2.02696e+07	1.99653e+07	2.08377e+07	1.98229e+07	2.02438e+07	1.62925e+07	1.09959e+07	1.20319e+07	1.49365e+07	1.31439e+07	2.19879e+07	1.90481e+07	8.44724e+06	1.10512e+07	1.40946e+07	1.03458e+07	6.41641e+06	1.41835e+07
0.613_148.03726	5.82339	9.32336e-05	0.000958728	1.44353	Disease:Healthy	NEG	0.613	148.037	C5 H8 O5	D-ribono-1,4-lactone	8.50703e-05	0.574655	75.5771	level2	mzCloud	NA	HMDB0001900	Organic oxygen compounds	Carbohydrates and carbohydrate conjugates	Organooxygen compounds	Carbohydrates	NA	NA	NA	Up	2.43117e+07	2.04365e+07	2.12728e+07	2.06739e+07	2.19081e+07	2.09177e+07	2.31751e+07	2.06729e+07	2.36859e+07	2.33862e+07	1.89744e+07	4.65227e+06	5.09075e+06	4.10089e+06	4.73339e+06	4.33827e+06	4.31626e+06	3.78501e+06	4.9318e+06	4.68601e+06	4.18355e+06	5.6307e+06	3.94786e+06	3.24879e+06
7.017_352.22523	58.6301	0.00241032	0.00890581	1.65093	Disease:Healthy	NEG	7.017	352.225	C20 H32 O5	Lipoxin b4	0.000252064	0.715634	90.6972	level2	mzCloud	C06315	HMDB0005082	Lipids and lipid-like molecules	Eicosanoids	Fatty Acyls	Fatty acyls[FA]	Lipid metabolism	Arachidonic acid metabolism	map00590 Arachidonic acid metabolism	Up	29205.6	29055.8	31313.8	28967.9	29217.4	29527.4	29560.8	29764.9	28268.9	31016.9	29166.3	1967.47	1459.88	1741.29	675.277	1143.26	585.412	1661.04	677.972	766.697	620.458	1064.69	798.632	1910.09
8.693_399.33486	2.40425	1.21964e-05	0.000196711	1.10714	Disease:Healthy	POS	8.693	399.335	C23 H45 N O4	Palmitoylcarnitine	-1.26886e-06	-0.00317744	94.9878	level2	mzCloud	NA	HMDB0240774	Lipids and lipid-like molecules	Fatty acid Esters	Fatty Acyls	NA	NA	NA	NA	Up	1.14139e+07	1.13639e+07	1.12413e+07	1.1642e+07	1.15379e+07	1.14077e+07	1.1383e+07	1.15143e+07	1.1205e+07	1.1836e+07	1.12138e+07	1.22247e+07	6.3949e+06	8.79963e+06	8.88028e+06	6.83164e+06	1.13697e+07	9.15722e+06	1.09314e+07	8.81596e+06	1.13195e+07	8.61132e+06	2.10621e+07	7.80464e+06
8.042_356.19639	26.4414	0.00469575	0.0150411	1.466	Disease:Healthy	POS	8.042	356.196	C20 H30 O4	Prostaglandin a2	21.982	65772.1	84.4922	level2	mzCloud	C05953	HMDB0002752	Lipids and lipid-like molecules	Eicosanoids	Fatty Acyls	Fatty acyls[FA]	Lipid metabolism	Arachidonic acid metabolism	map00590 Arachidonic acid metabolism; map01100 Metabolic pathways; map04726 Serotonergic synapse	Up	303375	592476	313900	303914	328165	323751	327815	365826	350375	350801	366676	9179	8209.45	47716.8	8276.55	56023.6	8818.2	11271.7	68048.8	54047.6	29134.5	8537.81	26288.2	11710.2
7.717_334.21425	17.8417	0.00614922	0.0183718	1.27083	Disease:Healthy	POS	7.717	334.214	C20 H32 O5	Prostaglandin e2	-18.0107	-51134.1	76.2658	level2	mzCloud	C00584	HMDB0001220	Lipids and lipid-like molecules	Eicosanoids	Fatty Acyls	Fatty acyls[FA]	Lipid metabolism	Arachidonic acid metabolism	map00590 Arachidonic acid metabolism; map01100 Metabolic pathways; map04024 cAMP signaling pathway; map04080 Neuroactive ligand-receptor interaction; map04625 C-type lectin receptor signaling pathway; map04726 Serotonergic synapse; map04750 Inflammatory mediator regulation of TRP channels; map04921 Oxytocin signaling pathway; map04923 Regulation of lipolysis in adipocytes; map04924 Renin secretio…	Up	344273	378203	351268	325591	381075	352233	361457	345657	346077	349276	374994	67582.6	57198.4	60761.3	66271.2	74788.1	34620.8	127864	106292	71678.6	81826.1	32089.9	89954.3	93683.5
7.715_354.24088	25.0837	0.018313	0.0428037	1.22087	Disease:Healthy	NEG	7.715	354.241	C20 H34 O5	Prostaglandin h1	0.000257672	0.727391	72.7664	level2	mzCloud	NA	HMDB0013041	Lipids and lipid-like molecules	Eicosanoids	Fatty Acyls	NA	NA	NA	NA	Up	106134	101744	101624	103472	108269	103194	108881	102056	105582	103675	103353	10919.1	10171.6	13302.6	5767.63	10923	1758.16	23465.2	12487.9	3014.31	10247.6	5040.56	14849.9	5304.2
7.668_332.19896	10.6578	0.00688696	0.0200296	1.24602	Disease:Healthy	NEG	7.668	332.199	C20 H30 O5	Prostaglandin k2	-18.0104	-51427.4	88.7682	level2	mzCloud	NA	NA	NA	NA	NA	NA	NA	NA	NA	Up	66378.7	56554.5	67463	49613.9	48328.2	66773.1	46318.1	54926.2	57353.2	67894.6	56244.8	14273.8	15499.8	20940.9	17025.2	37188.6	11055.2	24781.1	22774.7	10796.2	4760.26	21616.4	22026.1	18228.7
7.604_360.23022	89.0817	0.00305235	0.0107712	1.67297	Disease:Healthy	NEG	7.604	360.23	C22 H32 O4	Protectin d1 (also known as Neuroprotectin D1)	0.000158534	0.440091	65.0035	level2	mzCloud	NA	HMDB0003689	Lipids and lipid-like molecules	Fatty acids and conjugates	Fatty Acyls	NA	NA	NA	NA	Up	10947.1	10072.7	9219.77	10237.1	8740.84	9849.54	10071.9	9011.79	10753.4	9665.08	9905.34	299.788	338.402	314.414	316.642	294.338	296.997	295.946	285.497	405.557	298.537	290.194	266.958	316.829
6.638_350.20954	39.7142	0.00722063	0.0207824	1.42669	Disease:Healthy	NEG	6.638	350.21	C20 H30 O5	Resolvin e1	0.00021597	0.616689	77.6932	level2	mzCloud	C18171	HMDB0010410	Lipids and lipid-like molecules	Eicosanoids	Fatty Acyls	Fatty acyls[FA]	NA	NA	NA	Up	69010.9	71840.7	66393	61068.2	70679	66692.1	74235.3	65816	68821.7	64577	69468.9	4810.5	2606.1	2568.96	2702.5	9036.06	2437.03	2420.18	5249.05	2384.01	23914.9	4461.83	2374.28	2612.3
7.566_352.22518	39.4334	0.0131606	0.0329289	1.31809	Disease:Healthy	NEG	7.566	352.225	C20 H34 O6	Thromboxane b2	-18.0104	-48645.7	86.6561	level2	mzCloud	C05963	HMDB0003252	Lipids and lipid-like molecules	Eicosanoids	Fatty Acyls	Fatty acyls[FA]	Lipid metabolism	Arachidonic acid metabolism	map00590 Arachidonic acid metabolism; map01100 Metabolic pathways; map04726 Serotonergic synapse; map04976 Bile secretion	Up	125310	224534	197495	189037	143583	151155	163108	164807	165366	184049	171484	7089.86	11462.6	2794.19	9969.48	4850.57	4928.24	15104.9	32678	12168.6	5280.21	11158.2	10938.3	31377.7
2.752_242.09006	260.237	7.99266e-12	1.55337e-08	3.20977	Disease:Healthy	NEG	2.752	242.09	C10 H14 N2 O5	Thymidine	-0.000215674	-0.890883	93.6683	level2	mzCloud	C00214	HMDB0000273	Nucleosides, nucleotides, and analogues	Pyrimidine 2'-deoxyribonucleosides	Pyrimidine nucleosides	Nucleic acids and analogues	Nucleotide metabolism	Pyrimidine metabolism	map00240 Pyrimidine metabolism; map01100 Metabolic pathways	Up	1.40786e+07	1.18857e+07	1.19159e+07	1.18812e+07	1.43762e+07	1.22052e+07	1.21386e+07	1.22538e+07	1.19299e+07	1.49562e+07	1.21661e+07	85076	95367.2	242120	176274	205392	140644	174723	92212.9	238404	111695	119379	29937.3	27098
2.723_126.04310	39.58	6.82614e-14	5.30664e-10	2.65	Disease:Healthy	POS	2.723	126.043	C5 H6 N2 O2	Thymine	0.000168209	1.33453	77.4182	level2	mzCloud	C00178	HMDB0000262	Organoheterocyclic compounds	Pyrimidines and pyrimidine derivatives	Diazines	Organoheterocyclic compounds	Nucleotide metabolism	Pyrimidine metabolism	map00240 Pyrimidine metabolism; map01100 Metabolic pathways	Up	7.0419e+07	7.0419e+07	7.0419e+07	7.0419e+07	7.0419e+07	7.0419e+07	7.0419e+07	7.0419e+07	7.0419e+07	7.0419e+07	7.0419e+07	6.26693e+06	2.54653e+06	2.47687e+06	2.71482e+06	8.06494e+06	2.10439e+06	5.07321e+06	6.0955e+06	2.33851e+06	1.30689e+07	4.40248e+06	1.24515e+07	4.44615e+06
1.107_174.01648	74.8179	0.000205433	0.001623	2.04916	Disease:Healthy	POS	1.107	174.016	C6 H6 O6	Trans-aconitic acid	4.3379e-05	0.249281	86.4626	level2	mzCloud	C02341	HMDB0000958	Organic acids and derivatives	Tricarboxylic acids and derivatives	Carboxylic acids and derivatives	Organic acids	Carbohydrate metabolism	C5-Branched dibasic acid metabolism	map00660 C5-Branched dibasic acid metabolism; map01100 Metabolic pathways	Up	4.2539e+06	4.2539e+06	4.2539e+06	4.2539e+06	4.2539e+06	4.2539e+06	4.2539e+06	4.2539e+06	4.2539e+06	4.2539e+06	4.2539e+06	177843	137098	155870	108364	127911	109756	75191.6	138037	167686	100025	119270	147850	56763.1
1.755_112.02735	3.82663	6.65241e-10	2.8356e-07	1.57668	Disease:Healthy	POS	1.755	112.027	C4 H4 N2 O2	Uracil	6.97444e-05	0.622566	78.6039	level2	mzCloud	C00106	HMDB0000300	Organoheterocyclic compounds	Pyrimidines and pyrimidine derivatives	Diazines	Organoheterocyclic compounds	Nucleotide metabolism	Pyrimidine metabolism	map00240 Pyrimidine metabolism; map00410 beta-Alanine metabolism; map00770 Pantothenate and CoA biosynthesis; map01100 Metabolic pathways	Up	1.19647e+07	1.89338e+07	1.24358e+07	1.53775e+07	1.28754e+07	1.30816e+07	1.3095e+07	1.44734e+07	1.52032e+07	1.49644e+07	1.23723e+07	9.54844e+06	8.16982e+06	9.03928e+06	7.80795e+06	8.27877e+06	9.34438e+06	8.87302e+06	7.49904e+06	8.95888e+06	9.24046e+06	7.69852e+06	6.84637e+06	6.94695e+06
7.213_280.16740	42.541	0.00329096	0.0114427	1.37595	Disease:Healthy	NEG	7.213	280.167	C16 H26 O5	13,14-dihydro-15-keto-tetranor prostaglandin d2	-18.0106	-60402.3	46.5587	level3	mzCloud	NA	NA	NA	NA	NA	NA	NA	NA	NA	Up	38411	41134.2	40994.9	41626.2	40295	45559.6	39968.6	42865.3	35690.5	47129.4	38205.4	1514.67	1869.72	3338.94	4552.81	3575.12	1403.66	2723.7	5603.18	2743.46	2275.82	2221.99	2410.71	3324.22
6.494_368.22015	150.656	0.00317902	0.0111223	1.81309	Disease:Healthy	NEG	6.494	368.22	C20 H32 O6	19(r)-hydroxy-prostaglandin e2	0.00026269	0.713406	45.577	level3	mzCloud	NA	NA	NA	NA	NA	NA	NA	NA	NA	Up	39002.9	39637.4	27982.1	38263.9	42584.4	33726.2	34386.3	58993.2	25466.9	43137.8	31779	1086.76	1922.69	483.259	462.448	451.557	389.557	438.95	348.459	405.996	322.684	297.237	278.043	550.749
4.5_316.19982	126.074	0.00871286	0.0238716	1.57194	Disease:Healthy	POS	4.5	316.2	C18 H30 O3	9(s)-hotre	21.9803	74707.2	48.0489	level3	mzCloud	C16326	NA	FA Fatty acyls	FA0200 Other Octadecanoids	FA02 Octadecanoids	Fatty acyls[FA]	Lipid metabolism	alpha-Linolenic acid metabolism	map00592 alpha-Linolenic acid metabolism	Up	16396.9	15623.4	16797.3	16679	15550	15575.8	16147	16788	16182.8	15857.5	16053.3	381.261	406.114	400.983	422.67	416.607	412.997	406.275	429.676	447.491	392.988	389.18	348.957	369.798
7.298_250.12058	7.46885	0.00962881	0.0257143	1.18604	Disease:Healthy	POS	7.298	250.121	C14 H18 O4	Coenzyme q1	7.45464e-05	0.298042	45.493	level3	mzCloud	NA	HMDB0002012	Lipids and lipid-like molecules	Quinone and hydroquinone lipids	Prenol lipids	Quinone	NA	NA	NA	Up	451603	439561	299408	468491	351377	430151	426553	445155	355339	332250	478690	143429	128468	125676	46573.3	136694	320414	121445	26314.2	33742	36195.4	183377	48516.1	41996.2
0.688_172.03495	8.86231	0.00755106	0.0214711	1.05284	Disease:Healthy	POS	0.688	172.035	C5 H10 O5	D-ribose	21.9821	146496	25.7333	level3	BMDB	C00121	HMDB0000283	Organic oxygen compounds	Carbohydrates and carbohydrate conjugates	Organooxygen compounds	Carbohydrates	Carbohydrate metabolism	Pentose phosphate pathway	map00030 Pentose phosphate pathway; map01100 Metabolic pathways; map02010 ABC transporters; map02030 Bacterial chemotaxis	Up	1.54325e+07	1.68135e+07	1.60681e+07	1.54501e+07	1.57779e+07	1.61812e+07	1.6045e+07	1.58191e+07	1.6872e+07	1.45177e+07	1.65278e+07	5.76321e+06	7.76736e+06	1.11785e+07	6.55065e+06	1.37997e+07	9.3705e+06	5.08497e+06	7.71374e+06	5.47906e+06	5.20898e+06	6.287e+06	1.15842e+07	8.22112e+06
8.125_324.20830	20.1086	0.00323197	0.011272	1.42322	Disease:Healthy	POS	8.125	324.208	C20 H30 O2	Eicosapentaenoate	21.9837	72739.7	34.7929	level3	BMDB	C06428	HMDB0001999	NA	NA	NA	NA	Lipid metabolism	Biosynthesis of unsaturated fatty acids	map01040 Biosynthesis of unsaturated fatty acids	Up	788268	775766	940162	411464	880314	836384	941929	1.04067e+06	296415	912962	982949	74153.1	81737.6	83549.9	84554.9	69007.5	78865.3	76995.4	81077.2	87691.4	85596.7	90041.6	80616.2	83735.1
0.713_146.05784	2.99675	0.000249969	0.00185072	1.10307	Disease:Healthy	NEG	0.713	146.058	C6 H12 O5	Fucose	-18.0106	-109775	17.5691	level3	BMDB	C01019	HMDB0000174	Organic oxygen compounds	Carbohydrates and carbohydrate conjugates	Organooxygen compounds	Carbohydrates	Carbohydrate metabolism	Fructose and mannose metabolism	map00051 Fructose and mannose metabolism; map00520 Amino sugar and nucleotide sugar metabolism; map01100 Metabolic pathways; map01120 Microbial metabolism in diverse environments; map02020 Two-component system; map02024 Quorum sensing; map04625 C-type lectin receptor signaling pathway	Up	1.38438e+06	1.38438e+06	1.38438e+06	1.38438e+06	1.38438e+06	1.38438e+06	1.38438e+06	1.38438e+06	1.38438e+06	1.38438e+06	1.38438e+06	899686	284943	1.13965e+06	800248	1.14845e+06	868507	816072	853478	1.05048e+06	765206	1.15747e+06	622471	655747
0.857_116.01074	14.9055	0.000236397	0.00179118	1.63261	Disease:Healthy	NEG	0.857	116.011	C4 H4 O4	Fumaric acid	-0.000218671	-1.88492	52.823	level3	mzCloud	C00122	HMDB0000134	Organic acids and derivatives	Dicarboxylic acids and derivatives	Carboxylic acids and derivatives	Organic acids	Carbohydrate metabolism	Citrate cycle (TCA cycle)	map00020 Citrate cycle (TCA cycle); map00190 Oxidative phosphorylation; map00220 Arginine biosynthesis; map00250 Alanine, aspartate and glutamate metabolism; map00350 Tyrosine metabolism; map00360 Phenylalanine metabolism; map00620 Pyruvate metabolism; map00643 Styrene degradation; map00650 Butanoate metabolism; map00720 Carbon fixation pathways in prokaryotes; map00760 Nicotinate and nicotinamid…	Up	1.2278e+06	1.29951e+06	1.31272e+06	878099	1.30969e+06	1.22235e+06	1.16115e+06	1.26384e+06	1.49755e+06	1.02168e+06	1.1001e+06	153907	153932	200843	167431	160709	92225.8	75550.8	109756	144946	110758	133565	96446.5	160802
0.698_204.06114	7.39109	0.0011653	0.00505808	1.21069	Disease:Healthy	POS	0.698	204.061	C6 H14 O6	Galactitol	21.9821	120728	20.9742	level3	BMDB	C01697	HMDB0000107	Organic oxygen compounds	Carbohydrates and carbohydrate conjugates	Organooxygen compounds	Carbohydrates	Carbohydrate metabolism	Galactose metabolism	map00052 Galactose metabolism; map01100 Metabolic pathways; map02060 Phosphotransferase system (PTS)	Up	3.89094e+06	3.77992e+06	4.07507e+06	3.73004e+06	3.60779e+06	4.02522e+06	3.37145e+06	3.6084e+06	4.50592e+06	3.76407e+06	3.65422e+06	1.22592e+06	1.85171e+06	910042	929843	2.28524e+06	739370	652149	1.93431e+06	1.83237e+06	1.30646e+06	259700	979666	2.55215e+06
0.74_100.01639	3.9078	0.00416021	0.0137448	1.00591	Disease:Healthy	POS	0.74	100.016	C4 H7 N O3	N-acetylglycine	-17.0262	-145470	32.9082	level3	BMDB	NA	HMDB0000532	Organic acids and derivatives	Amino acids, peptides, and analogues	Carboxylic acids and derivatives	Amino acids, peptides, and analogues	NA	NA	NA	Up	2.53853e+06	2.53853e+06	2.53853e+06	2.53853e+06	2.53853e+06	2.53853e+06	2.53853e+06	2.53853e+06	2.53853e+06	2.53853e+06	2.53853e+06	958521	1.20334e+06	1.20888e+06	690384	2.10627e+06	902111	1.11491e+06	1.15336e+06	788205	1.19667e+06	2.09299e+06	3.06289e+06	1.91507e+06
0.733_309.10619	61.359	0.0003672	0.00235724	1.94551	Disease:Healthy	POS	0.733	309.106	C11 H19 N O9	N-acetylneuraminate	0.000213129	0.689502	6.37824	level3	BMDB	C00270	HMDB0000230	Organic oxygen compounds	Carbohydrates and carbohydrate conjugates	Organooxygen compounds	Carbohydrates	Carbohydrate metabolism	Amino sugar and nucleotide sugar metabolism	map00520 Amino sugar and nucleotide sugar metabolism; map01100 Metabolic pathways	Up	189909	216161	231981	185985	193857	201422	205122	188696	196335	204797	218958	10775.6	11044.3	16054	10059.2	11008.4	10146.7	8756.1	9396.35	17208.8	10533.1	11836.7	12732.7	10522.3
0.71_157.07403	2.04334	0.0030477	0.0107597	1.00956	Disease:Healthy	POS	0.71	157.074	C7 H11 N O3	N-acetylproline	0.000131931	0.839932	42.2827	level3	BMDB	NA	NA	NA	NA	NA	NA	NA	NA	NA	Up	480793	493321	504809	488919	472791	500199	460232	490149	509519	470814	495610	400759	457440	487287	469875	500722	455115	429181	413384	1.03568e+07	450203	420255	421526	466917
9.973_638.55017	20.7913	6.35376e-05	0.000721082	1.70706	Disease:Healthy	NEG	9.973	638.55	C39 H74 O6	trilauric glyceride	0.0016255	2.54561	NA	level4	ChemSpider	NA	HMDB0011188	Lipids and lipid-like molecules	Triradylcglycerols	Glycerolipids	Glycerolipids[GL]	NA	NA	NA	Up	88551.2	88040.8	77916.9	86294.7	86986.1	85019.8	95815.4	79610.2	85509.3	85299.3	87423.4	5591.33	6535.07	10351.9	8929.68	7214.45	27042.4	18142.5	8979.34	17071.9	12403.7	9500.44	7355.74	10775.1
9.011_453.38200	6.06775	4.18743e-11	3.95092e-08	1.83667	Disease:Healthy	POS	9.011	453.382	C27 H51 N O4	(11z)-eicoseneoylcarnitine	0.000192242	0.424017	NA	level4	ChemSpider	NA	NA	NA	NA	NA	NA	NA	NA	NA	Up	763677	778669	810844	729554	828921	774071	802140	788286	749496	797758	779810	218588	129970	207417	200441	236592	248321	247815	241521	309756	303124	223463	579039	205099
8.851_451.36595	4.33852	6.94594e-05	0.000765925	1.41473	Disease:Healthy	POS	8.851	451.366	C27 H49 N O4	(11z,14z)-eicosadienoylcarnitine	-0.000211886	-0.469433	NA	level4	ChemSpider	NA	NA	NA	NA	NA	NA	NA	NA	NA	Up	549872	522429	448047	549102	497871	580831	479063	528526	479355	527744	540098	230037	105478	483496	82561.4	225560	150615	246858	319609	541806	404704	308943	581869	52669.5
8.95_308.21398	24.2134	0.00202872	0.00776528	1.52135	Disease:Healthy	POS	8.95	308.214	C22 H28 O	(19z)-19-docosene-2,7,13,21-tetrayn-1-ol	-3.96286e-05	-0.128575	NA	level4	ChemSpider	NA	NA	NA	NA	NA	NA	NA	NA	NA	Up	62346.5	44026.7	59838.7	63076.1	69072.4	57544.2	38833.8	62966.9	81030.5	58669.2	46710	7752.81	8345.08	7794.91	7648.53	7570.19	9171.26	7718.36	7892.68	9048.47	8571.81	8240.6	8891.39	8224.82
8.125_852.55702	39.4375	0.00399662	0.0133175	1.50569	Disease:Healthy	NEG	8.125	852.557	C54 H76 O8	(1r)-1,2-bis[(7-{(2r,3r)-3-[(4z,6z)-4,6-nonadien-1-yl]-2-oxiranyl}-4,6-heptadiynoyl)oxy]ethyl palmitate	0.0030012	3.52025	NA	level4	ChemSpider	NA	NA	NA	NA	NA	NA	NA	NA	NA	Up	13731.5	13726.5	11411	13740.8	13566.9	12258.6	15628.8	12073.9	12625.8	11402.4	15909.8	4916.95	1869.47	1760.53	1877.7	1635.61	1686.95	1786.76	1673.76	1740.27	1766.16	1725.51	1561.53	1768.59
0.646_218.04030	10.2327	0.00417479	0.0137754	1.265	Disease:Healthy	NEG	0.646	218.04	C12 H10 O2 S	(1s,2r)-1,2-dihydrodibenzo[b,d]thiophene-1,2-diol	0.000153361	0.70336	NA	level4	ChemSpider	C06721	NA	NA	NA	NA	NA	NA	NA	NA	Up	85444.2	70300.5	93635.1	79958	91410.4	104036	75820.9	112554	76013.8	110994	58569.4	26749.6	41071.5	35240.7	29457.8	33416.7	33061.6	32946.9	25989.2	32528.4	32416.7	31054.9	29022.6	31517.9
8.028_402.31316	3.27501	0.00251667	0.00925477	1.04044	Disease:Healthy	POS	8.028	402.313	C26 H42 O3	(1s,3r,5z,7e,9xi,20s)-20-(3-methylbutoxy)-9,10-secopregna-5,7,10-triene-1,3-diol	-0.000236718	-0.588393	NA	level4	ChemSpider	NA	NA	NA	NA	NA	NA	NA	NA	NA	Up	408131	369582	382973	410304	391717	397612	389179	375686	392062	418431	382706	445794	256043	172296	380150	153460	259464	526838	220366	204937	168655	274800	324665	233527
8.103_608.35621	9.03117	0.0120218	0.0307022	1.03039	Disease:Healthy	NEG	8.103	608.356	C33 H52 O10	(2beta,3beta,5beta,22r)-2,20,22-trihydroxy-6-oxocholesta-7,14-dien-3-yl beta-d-glucopyranoside	0.000167058	0.274606	NA	level4	ChemSpider	NA	NA	NA	NA	NA	NA	NA	NA	NA	Up	116097	108484	118096	115002	108086	112818	112599	120070	107269	107818	119118	15923.4	17090.9	20513.9	45001.4	6187.44	24220.8	55438.2	15721.7	9222.58	19356.9	8289.69	22990.4	19694.3
8.449_397.31919	3.80051	1.59145e-09	3.99094e-07	1.58074	Disease:Healthy	POS	8.449	397.319	C23 H43 N O4	(2e)-hexadecenoylcarnitine	-2.23876e-05	-0.0563467	NA	level4	ChemSpider	NA	HMDB0006317	Lipids and lipid-like molecules	Fatty acid esters	Fatty Acyls	Fatty acyls[FA]	NA	NA	NA	Up	5.46608e+06	5.4589e+06	5.50622e+06	5.42866e+06	5.5184e+06	5.47162e+06	5.46025e+06	5.48969e+06	5.57042e+06	5.33971e+06	5.51133e+06	5.85126e+06	1.75094e+06	3.54657e+06	3.19833e+06	2.27445e+06	4.69084e+06	5.08172e+06	1.53776e+06	3.35821e+06	3.46183e+06	2.4094e+06	6.84253e+06	1.80727e+06
9.696_630.46419	7.66236	1.81164e-07	8.69364e-06	1.81092	Disease:Healthy	NEG	9.696	630.464	C35 H67 O7 P	(2r)-1-[(1z)-1-hexadecen-1-yloxy]-3-(phosphonooxy)-2-propanyl (9z)-9-hexadecenoate	0.0017451	2.76797	NA	level4	ChemSpider	NA	NA	NA	NA	NA	NA	NA	NA	NA	Up	168134	139885	159562	149274	162037	154576	170529	159970	158763	143413	156516	86751.6	23001.2	29124.7	55964.1	27283.2	192849	69292.1	16901.3	56972	38645.2	39499.7	12953.6	16265.2
9.101_570.28112	5.27012	4.68025e-05	0.000562354	1.34133	Disease:Healthy	NEG	9.101	570.281	C25 H47 O12 P	(2r)-2-hydroxy-3-[(hydroxy{[(1s,2r,3r,4s,5s,6r)-2,3,4,5,6-pentahydroxycyclohexyl]oxy}phosphoryl)oxy]propyl (9z)-9-hexadecenoate	0.000603704	1.05861	NA	level4	ChemSpider	NA	NA	NA	NA	NA	NA	NA	NA	NA	Up	273816	255950	281093	274776	276641	260796	284259	286641	258081	273886	266843	117747	82980	73416.7	208845	65886.6	78137.2	180893	182423	34530.5	69723.5	97998.4	171795	103470
7.967_642.37255	3.82853	0.00218769	0.00826758	1.1793	Disease:Healthy	POS	7.967	642.373	C30 H59 O12 P	(2r)-2-hydroxy-3-[(hydroxy{[(1s,2r,3r,4s,5s,6r)-2,3,4,5,6-pentahydroxycyclohexyl]oxy}phosphoryl)oxy]propyl henicosanoate	-0.00186832	-2.90846	NA	level4	ChemSpider	NA	NA	NA	NA	NA	NA	NA	NA	NA	Up	232616	220586	193401	237976	238779	236021	231047	223295	236297	262873	182287	215575	152437	74013.2	130604	55137.4	55336.4	509782	177107	69684.1	41957.5	137217	59922.3	50136.5
9.421_572.29684	8.75732	0.000181102	0.00150095	1.48115	Disease:Healthy	NEG	9.421	572.297	C25 H49 O12 P	(2r)-2-hydroxy-3-[(hydroxy{[(1s,2r,3r,4s,5s,6r)-2,3,4,5,6-pentahydroxycyclohexyl]oxy}phosphoryl)oxy]propyl palmitate	0.00067844	1.18547	NA	level4	ChemSpider	NA	HMDB0061695	Lipids and lipid-like molecules	Glycerophosphoinositols	Glycerophospholipids	Glycerophospholipids[GP]	NA	NA	NA	Up	879960	888256	969483	913609	922493	911048	929021	969079	813643	925295	949980	194073	218023	203896	292420	232293	209515	221502	348346	163390	181515	226658	260490	204495
8.638_268.20363	5.61624	4.06376e-06	8.44697e-05	1.58084	Disease:Healthy	NEG	8.638	268.204	C16 H28 O3	(2s)-3-{[(1z)-10-methyl-1-dodecen-3-yn-1-yl]oxy}-1,2-propanediol	-0.000212595	-0.79266	NA	level4	ChemSpider	NA	NA	NA	NA	NA	NA	NA	NA	NA	Up	1.50134e+06	1.41933e+06	1.45794e+06	1.53046e+06	1.35731e+06	1.45714e+06	1.47091e+06	1.45331e+06	1.4372e+06	1.48866e+06	1.43353e+06	531588	335186	679829	371154	439626	1.17506e+06	1.15113e+06	559558	648094	500775	316637	346928	243485
6.777_240.13634	5.14559	0.000923371	0.00433396	1.2242	Disease:Healthy	POS	6.777	240.136	C13 H20 O4	(2s,4e,6e,8s,9r)-9-hydroxy-2,8-dimethyl-3-oxo-4,6-undecadienoic acid	0.000180019	0.749654	NA	level4	ChemSpider	NA	NA	NA	NA	NA	NA	NA	NA	NA	Up	787365	810019	818325	808271	786382	802298	802190	802293	813901	775718	816716	4.10788e+06	404961	605190	920233	931517	386756	720995	284590	398766	464548	360104	790961	211161
7.666_568.32546	23.6628	3.1441e-07	1.30707e-05	2.1346	Disease:Healthy	NEG	7.666	568.325	C30 H48 O10	(3a,5b,7a)-23-Carboxy-7-hydroxy-24-norcholan-3-yl-b-D-Glucopyranosiduronic acid	0.000707565	1.245	NA	level4	ChemSpider	NA	NA	NA	NA	NA	NA	NA	NA	NA	Up	1.70868e+06	1.76765e+06	1.70497e+06	1.74208e+06	1.77674e+06	1.73858e+06	1.74264e+06	1.70867e+06	1.74589e+06	1.73153e+06	1.7602e+06	484183	153540	132578	58210.8	136221	265344	89423.1	109074	311288	319110	111091	269731	115863
7.796_676.35237	16.4428	0.00223125	0.00839174	1.3571	Disease:Healthy	NEG	7.796	676.352	C33 H56 O12 S	(3beta,5alpha,6beta,15alpha,22e,24s)-6,8,15-trihydroxy-3-(beta-d-xylopyranosyloxy)ergost-22-en-28-yl hydrogen sulfate	0.00312182	4.6157	NA	level4	ChemSpider	NA	NA	NA	NA	NA	NA	NA	NA	NA	Up	29420	29420	29420	29420	29420	29420	29420	29420	29420	29420	29420	5078.58	2631.1	2051.44	6529.9	2958.81	2327.75	18340.6	1735.29	1887.3	1787.99	2839.58	3755.33	3263.71
8.829_656.46337	8.35412	0.00309508	0.0108825	1.16105	Disease:Healthy	POS	8.829	656.463	C40 H64 O7	(3beta,5beta)-14,19-dihydroxy-3-[(16-hydroxyhexadecanoyl)oxy]bufa-20,22-dienolide	-0.00183866	-2.80085	NA	level4	ChemSpider	NA	NA	NA	NA	NA	NA	NA	NA	NA	Up	31781.2	31359.7	31821.1	29983.3	31879.4	32291.1	32451	29622.2	29993.4	29835.1	35616	30229.8	25082.5	26278.5	30182.6	25020.7	25748.5	26275.5	25461.5	25691.9	26420.3	24207.9	24115.3	25319.4
5.216_368.14710	59.0121	0.00515728	0.0160646	1.43907	Disease:Healthy	POS	5.216	368.147	C18 H24 O8	(4r)-4-{[3,6-dideoxy-4-o-(4-hydroxybenzoyl)-alpha-l-arabino-hexopyranosyl]oxy}pentanoic acid	-1.62009e-05	-0.0440065	NA	level4	ChemSpider	NA	NA	NA	NA	NA	NA	NA	NA	NA	Up	94383	100322	84769.2	93592.6	84356.4	96425.8	70388.9	95342.6	96505	91067.1	93131.4	7063.83	7868	6094.06	7510.4	7614.28	10831.7	8958.85	9318.65	7856.66	6573.72	6174.6	7582.39	5715.87
7.812_420.28771	17.1306	0.000122128	0.00115783	1.75377	Disease:Healthy	POS	7.812	420.288	C25 H40 O5	(5s)-5-[(3r,5r,8r,9s,10s,12s,13s,14s,17r)-3,12-dihydroxy-10,13-dimethylhexadecahydro-1h-cyclopenta[a]phenanthren-17-yl]-4-oxohexanoic acid (non-preferred name)	0.00013208	0.314261	NA	level4	ChemSpider	NA	NA	NA	NA	NA	NA	NA	NA	NA	Up	129160	133275	113177	112812	128185	124284	134528	125566	106011	132894	126531	14974.1	12202.9	12329	12385.7	13562.4	12784.9	41155.6	12023.7	12864.4	15268.2	19746.1	77641.6	11795.8
9.906_373.29777	3.73103	9.81091e-07	2.93919e-05	1.38667	Disease:Healthy	POS	9.906	373.298	C24 H39 N O2	(5z,8z,11z,14z)-1-(4-morpholinyl)-5,8,11,14-icosatetraen-1-one	-0.000311928	-0.835601	NA	level4	ChemSpider	NA	NA	NA	NA	NA	NA	NA	NA	NA	Up	373429	284092	358924	358182	404468	307149	279256	341749	504099	238873	394455	229721	200492	178027	244365	95276.7	503682	332112	230157	230783	195161	193199	126357	272197
9.986_332.27168	2.18128	0.00017113	0.00145395	1.00957	Disease:Healthy	NEG	9.986	332.272	C22 H36 O2	(7e,10e,13e,16e)-7,10,13,16-docosatetraenoic acid	0.000146363	0.440492	NA	level4	ChemSpider	NA	NA	NA	NA	NA	NA	NA	NA	NA	Up	6.49955e+06	6.52428e+06	6.24091e+06	6.59328e+06	6.47106e+06	6.39132e+06	7.55006e+06	6.34395e+06	6.1255e+06	6.64379e+06	6.38687e+06	3.59653e+06	2.24636e+06	7.80998e+06	3.77784e+06	2.509e+06	1.10011e+07	8.27353e+06	3.78327e+06	6.48769e+06	5.3699e+06	3.55659e+06	3.48166e+06	4.252e+06
8.322_510.31883	10.0842	0.00477158	0.0152026	1.27936	Disease:Healthy	NEG	8.322	510.319	C24 H49 N O8 P	(7r)-4-hydroxy-n,n,n-trimethyl-7-(octanoyloxy)-10-oxo-3,5,9-trioxa-4-phosphaheptadecan-1-aminium 4-oxide	-0.000748185	-1.46611	NA	level4	ChemSpider	NA	NA	NA	NA	NA	NA	NA	NA	NA	Up	126068	132586	132453	125848	124440	126440	137097	122075	127692	134894	124973	21219.1	5754.26	38185.3	18476.3	15197.9	88177.1	5418.37	26082.9	6943.17	13379.5	2339.72	22014.1	11790.9
8.031_384.30297	3.27985	0.00228348	0.00852632	1.04702	Disease:Healthy	POS	8.031	384.303	C26 H40 O2	(8z,11z,14z,17z,20z,23z)-hexacosahexaenoic acid	0.000134669	0.350425	NA	level4	ChemSpider	C21952	NA	FA Fatty acyls	FA0103 Unsaturated fatty acids	FA01 Fatty Acids and Conjugates	Fatty acyls[FA]	NA	NA	NA	Up	408131	369582	382973	410304	391717	397612	389179	375686	392062	418431	382706	445794	256043	172296	380150	153460	259464	521222	220366	204937	168655	274800	324665	233527
8.559_396.22765	7.29522	0.00824982	0.022905	1.04132	Disease:Healthy	POS	8.559	396.228	C18 H37 O7 P	(9s,10s)-10-hydroxy-9-(phosphonooxy)octadecanoic acid	-4.21236e-05	-0.106312	NA	level4	ChemSpider	C15989	HMDB0059632	Lipids and lipid-like molecules	Fatty acids and conjugates	Fatty Acyls	Fatty acyls[FA]	NA	NA	NA	Up	239223	170938	316358	286287	196242	237618	258547	208096	169868	323695	249560	54060.2	64745.4	53675.6	80294.6	51331	49198	61824.3	58869.9	56257.7	56219.6	66221.9	77654.2	64601.9
10.703_819.56590	180.178	0.017161	0.0407109	1.47564	Disease:Healthy	NEG	10.703	819.566	C50 H77 N O8	{(2s)-2,3-bis[(5z,8z,11z,14z,17z)-5,8,11,14,17-icosapentaenoyloxy]propoxy}[2-(trimethylammonio)ethoxy]acetate	0.000976935	1.19202	NA	level4	ChemSpider	NA	NA	NA	NA	NA	NA	NA	NA	NA	Up	41298.4	42876.6	42633.1	41950.5	41612.2	41735.3	41792	41816.4	43749.9	42145.8	40765.4	953.133	264.385	1203.83	257.354	1031.82	386.326	910.241	308.874	1303.7	943.753	464.57	821.693	387.987
10.188_795.54226	41.5913	0.0212424	0.0481433	1.29787	Disease:Healthy	POS	10.188	795.542	C44 H78 N O9 P	1-(1z-octadecenyl)-2-arachidonoyl-sn-glycero-3-phosphoserine	0.000844097	1.06103	NA	level4	ChemSpider	NA	NA	NA	NA	NA	NA	NA	NA	NA	Up	283422	283422	283422	283422	283422	283422	283422	283422	283422	283422	283422	2880.01	13626	15676.3	3860.85	11330.7	12435.6	27047.8	4368.56	12698.2	7995.71	3628.68	20181.6	14969.2
2.64_278.06672	526.166	2.74771e-09	5.77316e-07	3.3142	Disease:Healthy	NEG	2.64	278.067	C9 H15 N2 O6 P	1-(2-deoxy-5-o-phosphono-beta-d-erythro-pentofuranosyl)-1,2-dihydropyrimidine	-4.76778e-05	-0.171462	NA	level4	ChemSpider	NA	NA	NA	NA	NA	NA	NA	NA	NA	Up	5.44742e+06	5.50014e+06	5.89397e+06	6.08053e+06	5.00543e+06	5.71634e+06	5.63162e+06	5.82948e+06	5.89489e+06	4.96078e+06	5.73814e+06	23667.5	24286.3	23608.7	25503.4	25129.9	23272.7	29200.5	24197.4	22601.5	22827.8	24509.8	24203.4	27352.7
7.731_394.23567	32.0863	0.00264354	0.00961221	1.45507	Disease:Healthy	NEG	7.731	394.236	C22 H34 O6	1-(3,4-dimethoxyphenyl)-3,5-decanediyl diacetate	0.000131565	0.333721	NA	level4	ChemSpider	NA	HMDB0040569	Lipids and lipid-like molecules	Fatty alcohol esters	Fatty Acyls	Fatty acyls[FA]	NA	NA	NA	Up	12255.1	13648.4	14330.1	13352.5	22519.8	18002.9	11752.8	15111.7	18922.5	19083.4	9682.71	1709.23	1735.93	1603.24	1670.56	1558.3	1546.04	1558.99	1657.67	1577.1	1602.11	1616.67	1515.77	1575.11
1.095_214.09537	19.3878	0.000933588	0.00435637	1.58658	Disease:Healthy	POS	1.095	214.095	C9 H14 N2 O4	1-(beta-d-ribofuranosyl)-1,2-dihydropyrimidine	1.16622e-05	0.0544721	NA	level4	ChemSpider	NA	NA	NA	NA	NA	NA	NA	NA	NA	Up	143814	198370	117984	135300	123500	145181	143901	146372	232972	74350.5	165940	30719	43133.6	31287.6	37429.3	27368	19052.6	40660	14080.4	22911.5	14512.6	13582.6	14605.2	39705.4
10.625_616.50686	18.0301	0.0115492	0.0297	1.17556	Disease:Healthy	POS	10.625	616.507	C39 H68 O5	1,2-dilinoleoyl-sn-glycerol	0.000181638	0.294624	NA	level4	ChemSpider	NA	HMDB0007248	Lipids and lipid-like molecules	Lineolic acids and derivatives	Fatty Acyls	Fatty acyls[FA]	NA	NA	NA	Up	62583.4	61891.1	62139.9	66201.9	62340.9	62611.5	62651.6	62585	67977.1	58863.3	62970.5	11019.1	11109.2	9711.74	10851.4	10485.5	11885.1	10445.1	10415.3	11922.2	11282.6	11212.7	9682.75	11348.5
9.547_324.26666	4.56154	1.04602e-08	1.37827e-06	1.63398	Disease:Healthy	NEG	9.547	324.267	C20 H36 O3	11(r)-hede	0.000218336	0.673323	NA	level4	ChemSpider	NA	NA	NA	NA	NA	NA	NA	NA	NA	Up	633493	643056	682423	601930	688136	652489	670916	585564	659409	695147	639505	181974	261912	652258	203265	243454	312440	399614	213030	362273	262883	213136	220003	209794
8.654_680.43318	14.7888	0.000623602	0.00327979	1.73735	Disease:Healthy	NEG	8.654	680.433	C34 H64 O13	13-sophorosyloxydocosanoic acid	-0.00151117	-2.22089	NA	level4	ChemSpider	C18191	NA	FA Fatty acyls	FA1302 Sophorolipids	FA13 Fatty acyl glycosides	Fatty acyls[FA]	NA	NA	NA	Up	111947	108195	121010	106568	122142	111960	115788	114521	119729	117334	103421	37602.4	18658.1	2531.5	2543.67	4153.16	5483.67	18762.3	34656.2	3568.99	3566.33	4789.61	6860.22	1498.86
10.438_797.55791	49.2139	0.00759083	0.0215369	1.43205	Disease:Healthy	POS	10.438	797.558	C44 H80 N O9 P	1-hexadecanoyl-2-[(5s,6e,8z,11z,14z)-5-hydroxyicosatetraenoyl]-sn-glycero-3-phosphocholine	0.000837651	1.05027	NA	level4	ChemSpider	NA	NA	NA	NA	NA	NA	NA	NA	NA	Up	195403	254962	215259	145325	156093	226492	136345	270429	157843	228693	168947	6295.21	5205.93	15915.2	6076.65	5985.36	6745.72	12241.8	6203.13	15907.7	14562.5	6564.46	14558.5	6064.74
8.39_838.55647	26.3167	0.00414669	0.0137176	1.76008	Disease:Healthy	POS	8.39	838.556	C43 H83 O13 P	1-hexadecanoyl-2-octadecanoyl-sn-glycero-3-phospho-d-myo-inositol	-0.000658247	-0.784976	NA	level4	ChemSpider	NA	HMDB0009781	Lipids and lipid-like molecules	Glycerophosphoinositols	Glycerophospholipids	Glycerophospholipids[GP]	NA	NA	NA	Up	926112	1.06836e+06	968282	960852	995693	962706	1.01577e+06	1.09706e+06	856447	1.00357e+06	987696	666811	7544.93	7898.4	8498.08	9095.44	6891.98	6583.31	77713.1	8626.67	7820.57	8587.64	194206	8918.32
7.736_354.18083	18.6006	0.0142032	0.0349528	1.14566	Disease:Healthy	POS	7.736	354.181	C15 H31 O7 P	1-lauroyl-sn-glycerol 3-phosphate	9.40916e-05	0.26566	NA	level4	ChemSpider	NA	HMDB0062319	Lipids and lipid-like molecules	Glycerophosphates	Glycerophospholipids	Glycerophospholipids[GP]	NA	NA	NA	Up	41604.5	44318.7	35978.6	40245.8	43475	41174.6	41443.7	41226.5	35026.4	47208.3	41138.1	9713.36	8211.25	8633.32	9156.46	9207.68	9501.08	9658.17	9893.71	8843.16	13605	13267.8	14826.2	7798.84
9.555_354.27661	9.50102	9.4448e-05	0.000967377	1.59329	Disease:Healthy	POS	9.555	354.277	C21 H38 O4	1-Linoleoyl-rac-glycerol	-0.000402926	-1.13732	NA	level4	ChemSpider	NA	NA	NA	NA	NA	NA	NA	NA	NA	Up	5.41278e+06	4.59812e+06	4.43499e+06	4.25109e+06	5.35884e+06	4.54278e+06	5.44616e+06	3.32523e+06	4.61739e+06	5.38435e+06	5.60553e+06	101893	887679	183302	175970	445162	318553	1.09289e+06	761610	832108	497479	303658	2.51315e+06	336527
8.965_468.30865	19.0941	0.000861446	0.00411356	1.60106	Disease:Healthy	NEG	8.965	468.309	C22 H47 N O7 P	1-myristoyl-sn-glycero-3-phosphocholine	-0.00036449	-0.778311	NA	level4	ChemSpider	NA	NA	NA	NA	NA	NA	NA	NA	NA	Up	101570	94398.6	96727.7	102543	100447	99386.1	101057	97852.1	96149.7	99579.2	101487	44363.6	6788.82	6088.98	6633.94	5352.39	6071.63	8832.37	7483.05	5387.4	5837.37	5524.54	24762.4	6080.16
8.102_382.21180	14.6187	0.00452794	0.0146682	1.3202	Disease:Healthy	POS	8.102	382.212	C17 H35 O7 P	1-myristoyl-sn-glycerol 3-phosphate	-0.000239134	-0.625658	NA	level4	ChemSpider	NA	HMDB0062321	Lipids and lipid-like molecules	Glycerophosphates	Glycerophospholipids	Glycerophospholipids[GP]	NA	NA	NA	Up	715566	594559	728004	664830	660997	666006	645514	613666	799890	640176	649499	99483.8	108570	112200	110170	92001.8	100726	101356	102841	115608	103869	98937.2	94330.8	111642
9.947_835.53437	39.1354	0.00582995	0.0176076	1.45216	Disease:Healthy	POS	9.947	835.534	C46 H78 N O10 P	1-octadecanoyl-2-(4z,7z,10z,13z,16z,19z-docosahexaenoyl)-sn-glycero-3-phosphoserine	-0.00196246	-2.34874	NA	level4	ChemSpider	NA	HMDB0010167	Lipids and lipid-like molecules	Glycerophosphoserines	Glycerophospholipids	Glycerophospholipids[GP]	NA	NA	NA	Up	130296	130296	130296	130296	130296	130296	130296	130296	130296	130296	130296	3890.56	3887.16	4254.49	4885.61	3365.13	4357.15	5362.74	4255.2	4468.31	4939.68	6251.46	5251.54	4987.27
8.72_563.35873	14.5049	0.0123398	0.0312992	1.12309	Disease:Healthy	POS	8.72	563.359	C28 H54 N O8 P	1-oleoyl-2-acetyl-sn-glycero-3-phosphocholine	2.80835e-05	0.0498501	NA	level4	ChemSpider	NA	NA	NA	NA	NA	NA	NA	NA	NA	Up	31914.4	30036.8	32020.7	26170.7	33220.7	31415.6	31979	29224	27409.2	35189.6	30332.8	7521.32	11281	7623.57	8997.21	8074.89	7525.77	7783.38	6710.37	7524.83	7323.16	8695.98	8396.85	8037.85
9.209_408.22794	5.99255	0.00987678	0.0261876	1.01494	Disease:Healthy	NEG	9.209	408.228	C19 H37 O7 P	1-palmitoylglycerone 3-phosphate	0.000251917	0.6171	NA	level4	ChemSpider	C01192	HMDB0062190	Organic oxygen compounds	Carbonyl compounds	Organooxygen compounds	Organic oxygen compounds	NA	NA	NA	Up	230521	226941	213640	236683	235348	215700	223238	247916	187309	238656	245095	45758.4	351494	82763	75405	40482.1	49642.5	48814.6	43597.6	49685.7	33402	74196.8	261805	140330
9.982_839.56771	16.0389	0.0188691	0.0437798	1.08356	Disease:Healthy	POS	9.982	839.568	C46 H82 N O10 P	1-stearoyl-2-(7z,10z,13z,16z-docosatetraenoyl)-sn-glycero-3-phosphoserine	7.55485e-05	0.089985	NA	level4	ChemSpider	NA	HMDB0112382	Lipids and lipid-like molecules	Glycerophosphoserines	Glycerophospholipids	Glycerophospholipids[GP]	NA	NA	NA	Up	169281	164990	144344	108035	195208	209434	147448	213153	96416.8	157178	189801	32992.5	44142.4	38966.6	73447.9	28315.6	37518.9	69800.3	35303.1	37994	40225.9	49661.2	40948.4	53198.1
9.94_811.53573	33.4602	0.0065176	0.0192215	1.39725	Disease:Healthy	POS	9.94	811.536	C44 H78 N O10 P	1-stearoyl-2-arachidonoyl-sn-glycero-3-phosphoserine	-0.000600178	-0.739557	NA	level4	ChemSpider	NA	HMDB0012383	Lipids and lipid-like molecules	Glycerophosphoserines	Glycerophospholipids	Glycerophospholipids[GP]	NA	NA	NA	Up	118383	80234.8	90931.4	104974	75658.5	96958.3	82670.7	84546.6	76608.1	78286.2	149460	3474.3	3575.83	3949.96	3558.4	3564.34	4430	4512.05	4645.79	4918.61	4519.99	4714.69	5374.77	4180.14
8.801_368.27157	24.081	8.08966e-05	0.000859186	1.88651	Disease:Healthy	POS	8.801	368.272	C25 H36 O2	2-[(3e,7e)-4,8,12-trimethyl-3,7,11-tridecatrien-1-yl]-6-chromanol	4.11944e-05	0.111859	NA	level4	ChemSpider	NA	HMDB0036013	Lipids and lipid-like molecules	Diterpenoids	Prenol lipids	Terpenoids	NA	NA	NA	Up	639339	609772	590554	642518	632615	626506	617466	619504	622103	638902	611627	287268	30842.7	29306	47714.4	24091.1	27901.1	69837.7	59736.8	28282.2	27671	27534.6	285138	43187
9.906_408.32395	12.5356	0.0118707	0.0303761	1.19986	Disease:Healthy	POS	9.906	408.324	C21 H47 N O4 P	2-{[(hexadecyloxy)(hydroxy)phosphoryl]oxy}-n,n,n-trimethylethanaminium	-0.00031974	-0.783053	NA	level4	ChemSpider	NA	NA	NA	NA	NA	NA	NA	NA	NA	Up	137715	112774	100107	99298	140269	132213	120370	122604	112065	113070	121878	14582.2	24459.7	27590.5	17874.4	18070.2	17743.7	44605.8	25295.7	20149.8	17415.1	16975.4	20001.4	24577.3
0.717_251.10074	5.90075	0.00918365	0.0247809	1.06869	Disease:Healthy	POS	0.717	251.101	C10 H13 N5 O3	2'-deoxyadenosine	-0.00109427	-4.35787	NA	level4	ChemSpider	C00559	HMDB0000101	Nucleosides, nucleotides, and analogues	Purine 2'-deoxyribonucleosides	Purine nucleosides	Purines and derivatives	Nucleotide metabolism	Purine metabolism	map00230 Purine metabolism; map01100 Metabolic pathways; map02010 ABC transporters	Up	642849	802884	598975	631529	491528	842031	677966	630618	596178	618371	696390	523629	144376	862024	175392	2.09173e+06	194255	183834	134938	979877	269884	144777	144783	761259
0.607_104.04726	4.67647	1.81603e-05	0.000266373	1.42283	Disease:Healthy	NEG	0.607	104.047	C4 H8 O3	2-Hydroxybutanoic acid	-8.45816e-05	-0.812914	NA	level4	ChemSpider	NA	NA	NA	NA	NA	NA	NA	NA	NA	Up	4.62647e+06	4.85924e+06	4.56754e+06	4.56236e+06	4.77911e+06	4.67815e+06	4.67687e+06	4.67062e+06	4.66805e+06	4.72024e+06	4.6505e+06	1.18328e+06	945789	1.18089e+06	1.30799e+06	868168	1.00877e+06	795889	1.51941e+06	1.1904e+06	1.1015e+06	909307	1.40599e+06	769033
8.305_476.29847	4.9131	0.00260897	0.0095151	1.20004	Disease:Healthy	NEG	8.305	476.298	C24 H44 O9	3-({3-[(6-deoxy-alpha-l-mannopyranosyl)oxy]octanoyl}oxy)decanoic acid	-6.59818e-05	-0.13853	NA	level4	ChemSpider	NA	NA	NA	NA	NA	NA	NA	NA	NA	Up	267308	291696	253291	270053	263746	271011	271250	265272	274584	271945	264764	99369.4	215165	62076.1	11887	116380	80867	14870.2	121807	62009.5	58198.3	14011.1	140955	351984
8.848_338.26087	10.9057	0.00253408	0.00931439	1.61514	Disease:Healthy	POS	8.848	338.261	C24 H34 O	3-(2,4-cyclopentadien-1-ylidene)-5alpha-androstan-17beta-ol	-9.33926e-05	-0.276096	NA	level4	ChemSpider	C14915	NA	NA	NA	NA	NA	NA	NA	NA	Up	3.24689e+06	3.36054e+06	1.2173e+06	3.28633e+06	1.97536e+06	2.67635e+06	2.45574e+06	2.73757e+06	3.12613e+06	3.10511e+06	1.50049e+06	1.61581e+06	1.94682e+06	412960	94026.5	37191.4	864979	248074	765237	477825	392096	100126	183634	41974
9.187_455.39777	11.9541	6.93033e-10	2.8356e-07	2.07656	Disease:Healthy	POS	9.187	455.398	C27 H53 N O4	3-(icosanoyloxy)-4-(trimethylammonio)butanoate	0.000313818	0.689107	NA	level4	ChemSpider	NA	HMDB0006460	Lipids and lipid-like molecules	Fatty acid esters	Fatty Acyls	Fatty acyls[FA]	NA	NA	NA	Up	449002	420000	472545	397298	403941	449616	414210	409890	414429	419379	477163	64762.5	52378	34924.5	41985	35988.4	54488.5	33035.6	93473.5	58345.4	31949.9	31648.7	58507.4	73936.2
8.838_450.20726	9.84006	0.000274006	0.00195963	1.61322	Disease:Healthy	POS	8.838	450.207	C24 H34 O6 S	3,12-dioxochola-4,6-dien-24-yl hydrogen sulfate	-0.000348108	-0.773216	NA	level4	ChemSpider	NA	NA	NA	NA	NA	NA	NA	NA	NA	Up	355900	372941	360127	402443	334479	360398	423437	392658	341392	318782	396663	172767	116739	34789	44492.7	54251.7	61897.2	37584.7	78493.6	49634.8	32778.1	28089.4	82274.6	39894.2
9.09_326.24329	3.83997	0.000849112	0.00406966	1.16137	Disease:Healthy	POS	9.09	326.243	C20 H32 F2 O	3,3-difluoro-17-methyl-5?-androstan-17?-ol	0.00117005	3.58646	NA	level4	ChemSpider	C15140	NA	NA	NA	NA	NA	NA	NA	NA	Up	165567	140886	179725	225388	151379	166807	163948	164191	199754	164511	155676	74938.4	72953.9	106960	42547	183296	120671	26601.4	40986.2	115564	66187.4	136167	52268.8	42219.8
7.708_388.26139	31.5554	0.00188019	0.00733028	1.67102	Disease:Healthy	POS	7.708	388.261	C24 H36 O4	3,7-diketo-5╬▓-cholan-24-oic acid	2.70847e-05	0.0697588	NA	level4	ChemSpider	NA	NA	NA	NA	NA	NA	NA	NA	NA	Up	792361	784231	825697	918243	823572	805152	901816	811341	837089	807903	816061	230707	63372.5	69787.4	61414.1	14704.3	90214.4	51719.5	29993.4	104266	23875	16299.4	114578	17371.9
7.303_478.29298	22.3199	0.00149411	0.00617501	1.55354	Disease:Healthy	NEG	7.303	478.293	C27 H42 O7	3-{1-hydroxy-2-[13-hydroxy-13-(hydroxymethyl)-8-methylpodocarpan-14-yl]ethyl}-5-oxo-2,5-dihydro-2-furanyl acetate	-7.12636e-05	-0.148996	NA	level4	ChemSpider	NA	HMDB0041365	Lipids and lipid-like molecules	Sesterterpenoids	Prenol lipids	Terpenoids	NA	NA	NA	Up	29360.7	31182	28042	34394	30494.8	29867.5	31709.5	31396.1	28802.5	31419.8	30295.7	4159.2	2928.12	1574.2	4930.01	3031.38	1262.95	6555.76	3446.17	2355.19	1380.4	2391.15	1299.55	3970.18
8.454_415.32977	3.80051	1.59145e-09	3.99094e-07	1.58074	Disease:Healthy	POS	8.454	415.33	C23 H45 N O5	3-hydroxyhexadecanoylcarnitine	1.11049e-06	0.00267376	NA	level4	ChemSpider	NA	HMDB0061642	Lipids and lipid-like molecules	Fatty acid esters	Fatty Acyls	Fatty acyls[FA]	NA	NA	NA	Up	5.46608e+06	5.4589e+06	5.50622e+06	5.42866e+06	5.5184e+06	5.47162e+06	5.46025e+06	5.48969e+06	5.57042e+06	5.33971e+06	5.51133e+06	5.85126e+06	1.75094e+06	3.54657e+06	3.19833e+06	2.27445e+06	4.69084e+06	5.08172e+06	1.53776e+06	3.35821e+06	3.46183e+06	2.4094e+06	6.84253e+06	1.80727e+06
8.809_439.32977	36.8566	5.08032e-05	0.000602049	2.05053	Disease:Healthy	POS	8.809	439.33	C25 H45 N O5	3-hydroxylinoleoylcarnitine	-6.59817e-06	-0.0150187	NA	level4	ChemSpider	NA	NA	NA	NA	NA	NA	NA	NA	NA	Up	729462	766109	736439	770602	733869	746172	745340	747814	763269	723737	754466	271853	21164.5	22180	20647.8	22144.6	24654	46263.6	34572.4	26698.5	26302.6	25668.9	253130	22342.7
8.125_353.25591	22.2724	0.00278458	0.0100404	1.4995	Disease:Healthy	POS	8.125	353.256	C20 H35 N O4	3-oxo-n-[(3s)-2-oxotetrahydro-3-furanyl]hexadecanamide	-0.000701486	-1.98577	NA	level4	ChemSpider	NA	NA	NA	NA	NA	NA	NA	NA	NA	Up	2.77191e+06	3.17839e+06	3.02775e+06	3.06101e+06	3.16468e+06	2.9204e+06	2.9042e+06	2.99209e+06	3.06854e+06	2.97629e+06	3.09398e+06	492593	401285	234028	351280	183327	219416	508279	250445	120739	431185	169519	348883	291473
8.619_382.32347	4.16909	0.00912284	0.0246682	1.01155	Disease:Healthy	POS	8.619	382.323	C27 H42 O	4,6-cholestadien-3-one	-9.29783e-05	-0.243193	NA	level4	ChemSpider	NA	HMDB0002394	Lipids and lipid-like molecules	Cholestane steroids	Steroids and steroid derivatives	Steroids and derivatives	NA	NA	NA	Up	227570	190236	183862	171430	203396	189913	209580	221339	142765	247926	182470	125596	40766.7	152135	297744	41431.5	162394	186163	106444	76562.9	40609.9	46618.5	169618	48684.3
4.067_232.00394	8.66122	0.0147306	0.0359659	1.31608	Disease:Healthy	NEG	4.067	232.004	C8 H8 O6 S	4-formyl-2-methoxyphenyl hydrogen sulfate	-0.000213645	-0.920869	NA	level4	ChemSpider	NA	HMDB0041789	Organic acids and derivatives	Arylsulfates	Organic sulfuric acids and derivatives	Organic acids	NA	NA	NA	Up	6.87208e+06	6.81864e+06	6.84551e+06	7.00415e+06	6.89557e+06	6.95072e+06	6.84517e+06	6.90831e+06	6.92813e+06	6.8052e+06	6.92362e+06	65158.6	5.60618e+06	172308	33402.2	2.32658e+06	34485.4	390006	996261	8.6797e+06	825176	33997.4	114114	782585
1.105_128.01102	53.7466	0.000226491	0.00173301	1.96393	Disease:Healthy	POS	1.105	128.011	C5 H4 O4	5-hydroxy-2-furoic acid	5.76941e-05	0.450696	NA	level4	ChemSpider	NA	HMDB0059784	Organoheterocyclic compounds	Furoic acid and derivatives	Furans	Organoheterocyclic compounds	NA	NA	NA	Up	2.48819e+07	2.56455e+07	2.34156e+07	2.48213e+07	2.27184e+07	2.4881e+07	2.27418e+07	2.47091e+07	2.43574e+07	2.40375e+07	2.49168e+07	1.24414e+06	1.09734e+06	1.16324e+06	989171	928108	776103	666524	1.02482e+06	1.13396e+06	789414	833372	1.07034e+06	663496
5.201_191.09485	2.97331	1.01289e-06	3.00542e-05	1.2764	Disease:Healthy	POS	5.201	191.095	C11 H13 N O2	5-Methoxytryptophol	0.000221855	1.16097	NA	level4	ChemSpider	NA	HMDB0001896	Organoheterocyclic compounds	Indoles	Indoles and derivatives	Indoles	NA	NA	NA	Up	381735	379233	405183	378120	397961	372035	417296	365601	378364	383412	407964	308570	527768	236583	340795	291281	186694	213558	509367	180428	202761	203066	418513	306890
8.773_610.42113	25.9886	0.000434015	0.00257757	1.71614	Disease:Healthy	POS	8.773	610.421	C38 H58 O6	6,6,7b-trimethyl-2a-(palmitoyloxy)-2,2a,4a,5,6,7,7a,7b-octahydro-1h-cyclobuta[e]inden-2-yl 2,4-dihydroxy-6-methylbenzoate	-0.00221021	-3.62078	NA	level4	ChemSpider	NA	HMDB0038743	Lipids and lipid-like molecules	Sesquiterpenoids	Prenol lipids	Terpenoids	NA	NA	NA	Up	25174.5	25174.5	25174.5	25174.5	25174.5	25174.5	25174.5	25174.5	25174.5	25174.5	25174.5	33978.8	31798.6	30907.6	31651.2	29054.5	29700.9	30979.3	27590.5	31888.7	29195.8	29924.2	30623.6	31502.3
8.34_374.18636	8.38509	0.0160815	0.0386931	1.03202	Disease:Healthy	POS	8.34	374.186	C25 H26 O3	8,8-dimethyl-6-(3-methyl-2-buten-1-yl)-2-phenyl-2,3-dihydro-4h,8h-pyrano[2,3-f]chromen-4-one	-0.00183718	-4.90977	NA	level4	ChemSpider	NA	NA	NA	NA	NA	NA	NA	NA	NA	Up	55329.8	50594.3	57361.2	52157.4	55630.6	53909.5	53532.9	55741.3	51497	58383.8	51663.2	13905.2	11489.5	11554.6	9997.28	13922.7	14722.7	8713.01	12809.9	16190.6	12681.6	9183.47	13568.4	15988.5
8.206_395.30339	3.73076	1.43661e-05	0.000221338	1.3914	Disease:Healthy	POS	8.206	395.303	C23 H41 N O4	9,12-hexadecadienoylcarnitine	-0.000167056	-0.422602	NA	level4	ChemSpider	NA	NA	NA	NA	NA	NA	NA	NA	NA	Up	1.29067e+06	1.3973e+06	1.29893e+06	1.35084e+06	1.36116e+06	1.24963e+06	1.32391e+06	1.31353e+06	1.39138e+06	1.32695e+06	1.31049e+06	1.58708e+06	382806	1.36323e+06	792346	852886	809900	1.39631e+06	336673	730192	664837	261439	1.39601e+06	346077
8.64_340.24207	14.808	0.00730375	0.0209673	1.26495	Disease:Healthy	NEG	8.64	340.242	C20 H33 F O3	9-fluoro-17-methyl-5beta-androstane-3alpha,11beta,17beta-triol	0.000699137	2.05483	NA	level4	ChemSpider	C14616	NA	NA	NA	NA	NA	NA	NA	NA	Up	224521	214666	220953	222024	218192	227659	204435	213781	223489	227227	221463	13576.8	57484.8	28369.5	26044.3	28921.4	29378.7	39452.8	38687.4	31776.6	26493.1	27048	18858.3	23318.1
0.711_172.13255	5.19616	0.000653142	0.00337904	1.17824	Disease:Healthy	POS	0.711	172.133	C7 H16 N4 O	Acetylagmatine	0.000143833	0.835595	NA	level4	ChemSpider	C02131	NA	NA	NA	NA	NA	NA	NA	NA	Up	262667	269512	275788	267107	258296	273270	251434	267779	278361	257216	270762	204372	246048	245098	232712	182513	209190	204404	194299	190770	208959	229594	209969	250923
8.959_374.15432	43.099	0.00474581	0.0151577	1.5061	Disease:Healthy	POS	8.959	374.154	C21 H26 O4 S	Androsta-3,5-diene-11,17-dione, 3-(acetyloxy)-9-mercapto	-0.000857318	-2.29134	NA	level4	ChemSpider	C14992	NA	NA	NA	NA	NA	NA	NA	NA	Up	36883.1	51135.4	34604.5	38180.8	41441.7	65790.2	38495.6	34488.4	61432	39213.7	34146.3	2890.54	3584.3	3170.95	3338.34	2877.32	3301.53	3406.42	2610.31	3347.03	2724.51	2798.41	2765.05	3343
8.389_354.25605	14.4434	0.00136282	0.00571754	1.68145	Disease:Healthy	POS	8.389	354.256	C24 H34 O2	Bufa-20,22-dienolide	0.000173939	0.490999	NA	level4	ChemSpider	C16921	NA	NA	NA	NA	NA	NA	NA	NA	Up	1.55567e+07	1.58049e+07	1.56046e+07	1.52952e+07	1.58309e+07	1.55845e+07	1.53873e+07	1.61921e+07	1.51269e+07	1.55835e+07	1.57327e+07	1.24479e+07	466514	716722	505136	542797	253103	699162	3.5734e+06	340894	394412	385482	5.07327e+06	777632
0.721_188.03136	16.1619	0.00217781	0.00824663	1.33997	Disease:Healthy	POS	0.721	188.031	C7 H8 O6	cis-2-Methylaconitate	-0.000725959	-3.86083	NA	level4	ChemSpider	C04225	HMDB0006357	Organic acids and derivatives	Tricarboxylic acids and derivatives	Carboxylic acids and derivatives	Organic acids	Carbohydrate metabolism	Propanoate metabolism	map00640 Propanoate metabolism; map01100 Metabolic pathways	Up	201886	164915	168861	163647	167315	168678	250888	167360	174300	161160	169753	109095	119555	137795	129547	110497	129688	116183	94706.3	112840	121562	117551	124394	129693
0.739_174.01669	130.413	0.000105316	0.00104697	2.24375	Disease:Healthy	POS	0.739	174.017	C6 H6 O6	Dehydroascorbic acid	0.000256431	1.4736	NA	level4	ChemSpider	NA	NA	NA	NA	NA	NA	NA	NA	NA	Up	832349	906502	918973	833441	852314	876694	872305	855847	845644	860875	906911	26809.1	9664.41	13206.4	10599	26018.7	9693.22	6905.29	13441.4	26960.4	7000.17	15036.4	48547.8	7492.84
8.841_282.19768	10.7298	0.000653293	0.00337904	1.45625	Disease:Healthy	POS	8.841	282.198	C20 H26 O	Dehydroretinaldehyde	-0.000685955	-2.43076	NA	level4	ChemSpider	C05918	HMDB0035695	Lipids and lipid-like molecules	Retinoids	Prenol lipids	Prenol lipids[PR]	NA	NA	NA	Up	95953.9	125717	136371	143608	109716	120395	129256	138987	104842	101965	140119	26269.3	30614	29283.9	37039.9	21568.2	26337.3	25697.3	24043.4	28729	24867.8	28922.1	19798.1	33293.7
9.961_349.29783	2.4822	4.265e-06	8.77145e-05	1.15401	Disease:Healthy	POS	9.961	349.298	C22 H39 N O2	Di-homo-γ-linolenoylethanolamine	-0.000248988	-0.712825	NA	level4	ChemSpider	C13828	HMDB0013625	Organic nitrogen compounds	Amines	Organonitrogen compounds	Amines	NA	NA	NA	Up	1.51944e+06	1.31754e+06	980857	1.64174e+06	1.6694e+06	1.56944e+06	1.30489e+06	1.4955e+06	1.12641e+06	1.47184e+06	1.57824e+06	1.16948e+06	750717	1.96717e+06	1.42459e+06	830163	2.81488e+06	1.89181e+06	1.08101e+06	1.54454e+06	1.33282e+06	849052	1.31405e+06	1.20501e+06
10.043_375.31365	4.35603	1.49216e-05	0.000226564	1.37749	Disease:Healthy	POS	10.043	375.314	C24 H41 N O2	Docosatetraenoylethanolamide	-8.32084e-05	-0.221704	NA	level4	ChemSpider	C13829	HMDB0013626	Organic nitrogen compounds	Amines	Organonitrogen compounds	Amines	NA	NA	NA	Up	285659	291417	324975	343661	340293	312687	399563	309607	315649	241328	378135	116177	132070	209473	178138	244327	349356	280535	113032	281639	166845	70011.8	183491	192656
9.243_388.29781	10.1842	0.00187088	0.00731232	1.48784	Disease:Healthy	POS	9.243	388.298	C25 H40 O3	Dromostanolone tetrahydropyranyl ether	6.28533e-05	0.161869	NA	level4	ChemSpider	C15422	NA	NA	NA	NA	NA	NA	NA	NA	Up	973565	934467	857136	979729	1.00092e+06	982727	933401	1.04482e+06	886482	906522	980218	503082	522907	214612	542151	130540	491960	76382.3	333020	129620	41944	43734.1	623751	129470
5.883_588.29531	37.1146	0.000145486	0.00131056	2.14727	Disease:Healthy	POS	5.883	588.295	C33 H40 N4 O6	D-urobilin	0.000521513	0.886483	NA	level4	ChemSpider	C05795	NA	NA	NA	NA	NA	Metabolism of cofactors and vitamins	Porphyrin and chlorophyll metabolism	map00860 Porphyrin and chlorophyll metabolism; map01100 Metabolic pathways; map01110 Biosynthesis of secondary metabolites	Up	823250	793749	760910	781416	849962	782490	810551	797542	803666	807478	788523	29304.3	13273.6	183505	14564.5	27518.9	13318.5	294165	167373	14045.8	14015.2	14153.5	20771.1	14216.3
1.096_237.08479	35.7324	0.000515981	0.00287979	1.7881	Disease:Healthy	POS	1.096	237.085	C8 H15 N O7	Fructosylglycine	-6.04604e-05	-0.255016	NA	level4	ChemSpider	NA	HMDB0060278	Organic acids and derivatives	Amino acids, peptides, and analogues	Carboxylic acids and derivatives	Amino acids, peptides, and analogues	NA	NA	NA	Up	313534	313534	313534	313534	313534	313534	313534	313534	313534	313534	313534	34945.7	39615.3	27368.1	46727.8	33545.3	36285.8	33998	36553.6	37124.4	38255.8	39307.1	46409.4	33076.9
5.826_545.26524	32.8022	0.0132476	0.0331255	1.122	Disease:Healthy	NEG	5.826	545.265	C26 H43 N O9 S	Glycine, n-[(3├«┬▒,5├«┬▓,7├«┬▒,12├«┬▒)-3,12-dihydroxy-24-oxo-7-(sulfooxy)cholan-24-yl]-	-0.000616082	-1.12988	NA	level4	ChemSpider	NA	NA	NA	NA	NA	NA	NA	NA	NA	Up	9144.9	9144.9	9144.9	9144.9	9144.9	9144.9	9144.9	9144.9	9144.9	9144.9	9144.9	547.899	608.769	599.262	548.996	512.333	550.465	603.023	497.969	564.511	555.005	586.763	514.401	563.67
2.744_341.14889	20.9538	0.000623857	0.00327979	1.63484	Disease:Healthy	POS	2.744	341.149	C17 H19 N5 O3	His-trp	0.000100293	0.293985	NA	level4	ChemSpider	NA	NA	NA	NA	NA	NA	NA	NA	NA	Up	379291	386637	385450	407214	402845	294695	423187	355495	273722	459950	466591	61816.4	62567.1	62165.5	59382	54213.6	58123.4	56834.8	66655	62706.9	59665.4	61124.6	76126.6	60226.1
8.901_304.23995	61.3162	0.0097423	0.025955	1.47141	Disease:Healthy	POS	8.901	304.24	C20 H32 O2	Icosa-5,8,11,14-tetraenoic acid	-0.00028187	-0.926472	NA	level4	ChemSpider	NA	NA	NA	NA	NA	NA	NA	NA	NA	Up	70645.5	70734.7	69200.1	62271.7	73000.7	70400.9	66145.3	71953.6	67677.5	70032.3	68584.2	2969.21	2185.6	1736.33	2904.92	9570.47	2809.66	5631.12	2296.17	2741.77	2471.32	2108.17	4061.41	1843.25
8.798_866.58934	15.6352	0.00943928	0.0252863	1.09496	Disease:Healthy	POS	8.798	866.589	C45 H87 O13 P	L-alpha-phosphatidylinositol	0.000907443	1.04714	NA	level4	ChemSpider	NA	NA	NA	NA	NA	NA	NA	NA	NA	Up	23817.8	23855.8	27114	23012.4	24085.6	23592.2	38865.2	22347.1	22617.7	23029.2	25257.4	24785.5	25153.7	25960.4	24609.9	36939.3	25136.7	24122.7	23793.2	26481.7	25213	24843.9	25555	25548.7
9.865_323.28236	3.21071	3.11299e-06	6.79785e-05	1.28937	Disease:Healthy	POS	9.865	323.282	C20 H37 N O2	Linoleoyl ethanolamide	-7.02829e-05	-0.217404	NA	level4	ChemSpider	NA	HMDB0012252	Organic nitrogen compounds	Amines	Organonitrogen compounds	Amines	NA	NA	NA	Up	1.33579e+06	1.27505e+06	1.30142e+06	1.33572e+06	1.29671e+06	1.30844e+06	1.31403e+06	1.31408e+06	1.25478e+06	1.34736e+06	1.31743e+06	888436	615822	1.46033e+06	750918	707748	1.89491e+06	1.50447e+06	768071	1.19103e+06	817738	553035	585959	763557
8.861_515.30144	4.51485	0.00303216	0.0107146	1.08749	Disease:Healthy	POS	8.861	515.301	C26 H46 N O7 P	Lysopc(18:4(6z,9z,12z,15z))	0.00025011	0.485367	NA	level4	ChemSpider	NA	HMDB0010389	Lipids and lipid-like molecules	Glycerophosphocholines	Glycerophospholipids	Glycerophospholipids[GP]	NA	NA	NA	Up	129985	91658.3	77845.3	106230	83029	121942	98856.8	101189	100727	109995	82742.4	85976.4	80958.6	48190	59421	34967.8	78673.2	41567.6	80645.5	46173.2	57263.2	74831.6	62316.4	105629
3.876_260.11632	19.8262	0.0108506	0.028155	1.24449	Disease:Healthy	POS	3.876	260.116	C14 H16 N2 O3	Maculosin	0.000228557	0.878675	NA	level4	ChemSpider	C10605	NA	NA	NA	NA	NA	NA	NA	NA	Up	62125.6	61296.6	69631.4	57898.3	63360.1	65041.6	58197.9	63401.4	51164.7	73557.6	66304.5	7472.73	8272.44	28209.7	3479.92	16461.2	3360.11	5693.14	4518.56	5247.16	7528.05	10006.6	5881.75	3444.41
7.363_452.27736	24.0018	0.00425042	0.0139539	1.46684	Disease:Healthy	NEG	7.363	452.277	C25 H40 O7	Methyl (6z,9alpha,11alpha,13e,15s)-11,15-diacetoxy-9-hydroxyprosta-6,13-dien-1-oate	-4.62036e-05	-0.102158	NA	level4	ChemSpider	NA	NA	NA	NA	NA	NA	NA	NA	NA	Up	62056.4	59914.7	64027.7	61529.8	61973.4	61621.5	61697.7	61784.9	63948.2	63233.3	58877	9282.2	10630.8	4586.29	3329.77	3256.17	5658.53	23212.7	5275.58	2972.51	3241.98	4705.96	5096.63	5789.94
7.765_508.30322	82.9945	0.000461873	0.00269088	1.90213	Disease:Healthy	NEG	7.765	508.303	C28 H44 O8	Methyl 8-[(2s,4s,5s,6r)-6-[(1z)-1-hepten-1-yl]-5-hydroxy-2-(4-hydroxy-3,5-dimethoxyphenyl)-1,3-dioxan-4-yl]octanoate	-0.000397443	-0.7819	NA	level4	ChemSpider	NA	NA	NA	NA	NA	NA	NA	NA	NA	Up	10630.7	11117.8	11291.3	10477.6	11021.3	10631.9	10502.3	11481.1	11530	10492.6	10405.1	425.302	482.618	445.817	462.788	423.389	412.655	424.764	437.07	436.73	410.225	403.598	389.782	441.38
9.23_370.24835	17.1038	0.0165682	0.039546	1.1362	Disease:Healthy	POS	9.23	370.248	C19 H34 N2 O5	N-(3-oxodecanoyl)-l-leucyl-l-alanine	0.00158172	4.27207	NA	level4	ChemSpider	NA	NA	NA	NA	NA	NA	NA	NA	NA	Up	62201	62201	62201	62201	62201	62201	62201	62201	62201	62201	62201	14315.1	18644.7	14133.9	12981.4	19095.9	21059.2	21019.2	19421.1	18169.6	13575.3	11436.1	11913.8	17574.7
0.648_721.69775	10.2633	0.000112906	0.00109991	1.5882	Disease:Healthy	POS	0.648	721.698	C46 H91 N O4	N-[(2s,3r,4e,6r)-1,3,6-trihydroxy-4-octadecen-2-yl]octacosanamide	0.00294309	4.07802	NA	level4	ChemSpider	NA	NA	NA	NA	NA	NA	NA	NA	NA	Up	156145	93957.9	122511	140494	125110	154660	113616	124812	183190	101735	117859	68401	55410.5	93943.6	48406.9	62151.1	70126.4	60007.2	58013.9	59039.2	92986.8	120119	63050.5	60096.4
1.238_321.06961	4.31364	0.00159547	0.0064997	1.12017	Disease:Healthy	POS	1.238	321.07	C11 H15 N O10	N-[3-carboxy-2-(carboxymethyl)-2-hydroxypropanoyl]glutamic acid	1.80444e-05	0.0562009	NA	level4	ChemSpider	NA	HMDB0013220	Organic acids and derivatives	Amino acids, peptides, and analogues	Carboxylic acids and derivatives	Amino acids, peptides, and analogues	NA	NA	NA	Up	426112	508541	515842	186119	411881	527202	393921	468539	430062	499220	258591	322749	193621	502692	907618	497686	299864	410177	1.18406e+06	690369	365178	351326	452721	154026
9.397_363.24455	3.94423	0.00110895	0.00489417	1.07146	Disease:Healthy	NEG	9.397	363.245	C18 H37 N O4 S	N-palmitoyl taurine	0.000220403	0.606762	NA	level4	ChemSpider	NA	HMDB0240594	Lipids and lipid-like molecules	Fatty amides	Fatty Acyls	Fatty acyls[FA]	NA	NA	NA	Up	807048	887259	873842	922747	847039	846532	918385	857092	846346	893524	843958	497630	306721	481580	409694	535052	545314	593502	379027	546654	432887	348057	662676	313827
9.642_823.57551	3.52898	3.02645e-05	0.000402182	1.26028	Disease:Healthy	NEG	9.642	823.576	C46 H82 N O9 P	O-(hydroxy{(2r)-2-[(5z,8z,11z,14z)-5,8,11,14-icosatetraenoyloxy]-3-[(1z)-1-icosen-1-yloxy]propoxy}phosphoryl)-l-serine	0.0027878	3.38501	NA	level4	ChemSpider	NA	NA	NA	NA	NA	NA	NA	NA	NA	Up	307019	307019	307019	307019	307019	307019	307019	307019	307019	307019	307019	247987	116971	134754	149961	179993	344581	298675	173674	149927	206954	149295	106378	155146
9.689_799.57606	3.37903	0.000793834	0.00386338	1.0681	Disease:Healthy	NEG	9.689	799.576	C44 H82 N O9 P	O-(hydroxy{(2r)-3-[(1z)-1-icosen-1-yloxy]-2-[(9z,12z)-9,12-octadecadienoyloxy]propoxy}phosphoryl)-l-serine	0.00334389	4.1821	NA	level4	ChemSpider	NA	NA	NA	NA	NA	NA	NA	NA	NA	Up	185680	149986	160981	159863	167646	163579	165053	181393	156574	160825	163499	104150	70368.8	77926.1	78202.8	70605	181525	111124	95797.6	78216.2	94018.8	78716.7	48623.5	64978.1
10.698_827.60492	30.3228	0.00505087	0.0158137	1.3835	Disease:Healthy	POS	10.698	827.605	C46 H86 N O9 P	O-[{(2r)-2-[(13z,16z)-13,16-docosadienoyloxy]-3-[(1z)-1-octadecen-1-yloxy]propoxy}(hydroxy)phosphoryl]-l-serine	0.000895825	1.08243	NA	level4	ChemSpider	NA	NA	NA	NA	NA	NA	NA	NA	NA	Up	66065.2	66065.2	66065.2	66065.2	66065.2	66065.2	66065.2	66065.2	66065.2	66065.2	66065.2	9253.88	8260.22	9087.51	8230.27	8646.42	8520.69	8921.47	7912.37	8981.9	8838.43	10079.4	7739.87	9553.68
10.368_847.57077	6.92599	0.0072136	0.0207824	1.11914	Disease:Healthy	POS	10.368	847.571	C48 H82 N O9 P	O-[{(2r)-2-[(4z,7z,10z,13z,16z,19z)-4,7,10,13,16,19-docosahexaenoyloxy]-3-[(1z)-1-icosen-1-yloxy]propoxy}(hydroxy)phosphoryl]-l-serine	-0.00195225	-2.30334	NA	level4	ChemSpider	NA	NA	NA	NA	NA	NA	NA	NA	NA	Up	40903.2	57390.7	60074.6	51289.2	63714.8	53415.2	48780.7	42440.6	93303.8	58785.3	36356.2	34784.9	20789.4	26341.8	21316.6	39729.4	54745.6	21278.8	59195.8	48907.3	63434.9	53158.3	56192.7	25334.8
9.963_859.53436	23.7911	0.00528611	0.0163461	1.3803	Disease:Healthy	POS	9.963	859.534	C48 H78 N O10 P	O-[{(2r)-2-[(7z,10z,13z,16z)-7,10,13,16-docosatetraenoyloxy]-3-[(5z,8z,11z,14z)-5,8,11,14-icosatetraenoyloxy]propoxy}(hydroxy)phosphoryl]-l-serine	-0.0019771	-2.30019	NA	level4	ChemSpider	NA	HMDB0112649	Lipids and lipid-like molecules	Glycerophosphoserines	Glycerophospholipids	Glycerophospholipids[GP]	NA	NA	NA	Up	65976.2	106361	118872	91306.4	114992	92513.3	100228	102499	97991.7	91452.2	92987.7	10567.9	10488.6	11374.8	13392.2	9324.5	12170.2	14601.1	11039.1	12551.6	11574.3	11682.1	10966.2	13401.5
10.519_801.58897	117.224	0.00731446	0.0209898	1.55453	Disease:Healthy	POS	10.519	801.589	C44 H84 N O9 P	O-{[(2r)-2-[(13z,16z)-13,16-docosadienoyloxy]-3-(hexadecyloxy)propoxy](hydroxy)phosphoryl}-l-serine	0.000596926	0.744679	NA	level4	ChemSpider	NA	NA	NA	NA	NA	NA	NA	NA	NA	Up	140572	143524	139664	141525	138641	142520	145442	135473	142861	134675	148331	2735.54	2664.24	3594.15	3031.56	2747.49	3094.58	3952.4	2968.62	8010.91	3127.31	3300.69	9977.9	2888
10.699_849.58733	23.8678	0.00336095	0.0116331	1.37756	Disease:Healthy	POS	10.699	849.587	C48 H84 N O9 P	O-{[(2r)-2-[(4z,7z,10z,13z,16z,19z)-4,7,10,13,16,19-docosahexaenoyloxy]-3-(icosyloxy)propoxy](hydroxy)phosphoryl}-l-serine	-0.00104156	-1.22596	NA	level4	ChemSpider	NA	NA	NA	NA	NA	NA	NA	NA	NA	Up	80801.1	75903.4	81692.3	77194	79171.1	78623	80351	76942.4	72078	91721.2	75340.4	15860.8	13882.4	15358.2	13059.2	15212.1	16431.9	14731.1	16269.8	16439.9	20347.4	25044.7	18971	16110.8
10.38_821.55565	27.5525	0.00416837	0.0137659	1.42307	Disease:Healthy	POS	10.38	821.556	C46 H80 N O9 P	O-{[(2r)-2-[(4z,7z,10z,13z,16z,19z)-4,7,10,13,16,19-docosahexaenoyloxy]-3-(octadecyloxy)propoxy](hydroxy)phosphoryl}-l-serine	-0.00141868	-1.72682	NA	level4	ChemSpider	NA	NA	NA	NA	NA	NA	NA	NA	NA	Up	113134	129627	122372	128615	77276.2	115952	116112	128580	97933.4	119794	110942	10307	10077.5	10024.8	11056.3	9918.09	10751.7	10810.9	10105.6	10675.9	11120.2	11096.8	23614.7	11741.9
8.376_445.31929	4.71713	0.000969123	0.00446996	1.2236	Disease:Healthy	POS	8.376	445.319	C27 H43 N O4	Oleoyl tyrosine	8.03399e-05	0.18041	NA	level4	ChemSpider	NA	HMDB0062337	Organic acids and derivatives	Amino acids, peptides, and analogues	Carboxylic acids and derivatives	Amino acids, peptides, and analogues	NA	NA	NA	Up	308026	352048	324382	321214	358092	344932	336031	335400	305797	363167	324157	168669	73893.3	189854	140866	113648	214835	429674	149839	78666.6	231170	191988	150599	47025.8
9.906_837.55284	62.0058	0.00333196	0.0115482	1.58755	Disease:Healthy	POS	9.906	837.553	C46 H80 N O10 P	Ps(18:0/22:5(7z,10z,13z,16z,19z))	0.000854491	1.02022	NA	level4	ChemSpider	NA	HMDB0010166	Lipids and lipid-like molecules	Glycerophosphoserines	Glycerophospholipids	Glycerophospholipids[GP]	NA	NA	NA	Up	118881	105934	105083	96391.1	110416	112411	118446	111328	67450.2	125677	134099	2967.03	3010.04	3380.56	3323.34	3041.47	3686.76	4125.56	3945.52	3861.51	3766.49	3683.4	3496.63	3853.26
7.413_376.22521	35.9254	0.0109886	0.0284524	1.39886	Disease:Healthy	NEG	7.413	376.225	C22 H32 O5	Resolvin d1	0.000238896	0.634983	NA	level4	ChemSpider	C18178	NA	FA Fatty acyls	Null	FA04 Docosanoids	Fatty acyls[FA]	NA	NA	NA	Up	123978	123757	135183	122556	112114	127655	123406	133092	122652	124400	117576	3974.07	17829.8	8004.05	8867.62	27422.1	16428.7	23501.9	8442.1	4847.1	6653.55	7607.99	9920.94	9166.15
7.974_366.24018	7.71055	0.0015765	0.006447	1.27831	Disease:Healthy	POS	7.974	366.24	C21 H34 O5	Tetrahydrocortisol	-0.000439683	-1.20053	NA	level4	ChemSpider	C05472	HMDB0000949	Lipids and lipid-like molecules	Bile acids, alcohols and derivatives	Steroids and steroid derivatives	Bile acids, alcohols and derivatives	Lipid metabolism	Steroid hormone biosynthesis	map00140 Steroid hormone biosynthesis	Up	531882	460051	580976	594063	536227	539884	530215	523285	531841	565351	527610	107874	110651	147893	86188.4	96794.5	101799	155575	242121	200851	189519	128047	166605	241921
[truncated: 17 more columns]
